# Supplementary material for: Identification of Genes that Control Silk Yield by RNA Sequencing Analysis of Silkworm (Bombyx mori) Strains of Variable Silk Yield
Source: Int J Mol Sci. 2018 Nov 22;19(12):3718. doi: 10.3390/ijms19123718 (PMC6321331; doi:10.3390/ijms19123718)
Supplement: Supplementary file 1 [file ijms-19-03718-s001.zip]

Archive with 32 entries (27 files):
- Figure and Table/
- Figure and Table/Figure S1/
- Figure and Table/Figure S1/Sample10-710_505-VS-Sample872B_506.goclass.png
- Figure and Table/Figure S1/Sample10-710_505-VS-Sample_aut507.goclass.png
- Figure and Table/Figure S1/Sample10-710_505-VS-Sample_sum506.goclass.png
- Figure and Table/Figure S1/Sample19-200_506-VS-Sample872B_506.goclass.png
- Figure and Table/Figure S1/Sample19-200_506-VS-Sample_aut507.goclass.png
- Figure and Table/Figure S1/Sample19-200_506-VS-Sample_sum506.goclass.png
- Figure and Table/Figure S1/Sample19-460_504-VS-Sample872B_506.goclass.png
- Figure and Table/Figure S1/Sample19-460_504-VS-Sample_aut507.goclass.png
- Figure and Table/Figure S1/Sample19-460_504-VS-Sample_sum506.goclass.png
- Figure and Table/Figure S2/
- Figure and Table/Figure S2/Sample10-710_505-VS-Sample872B_506.path.enrichment.pdf
- Figure and Table/Figure S2/Sample10-710_505-VS-Sample_aut507.path.enrichment.pdf
- Figure and Table/Figure S2/Sample10-710_505-VS-Sample_sum506.path.enrichment.pdf
- Figure and Table/Figure S2/Sample19-200_506-VS-Sample872B_506.path.enrichment.pdf
- Figure and Table/Figure S2/Sample19-200_506-VS-Sample_aut507.path.enrichment.pdf
- Figure and Table/Figure S2/Sample19-200_506-VS-Sample_sum506.path.enrichment.pdf
- Figure and Table/Figure S2/Sample19-460_504-VS-Sample872B_506.path.enrichment.pdf
- Figure and Table/Figure S2/Sample19-460_504-VS-Sample_aut507.path.enrichment.pdf
- Figure and Table/Figure S2/Sample19-460_504-VS-Sample_sum506.path.enrichment.pdf
- Figure and Table/Figure S3/
- Figure and Table/Figure S3/BGIBMGA004399-MG.pdf
- Figure and Table/Figure S3/BGIBMGA004399-PG.pdf
- Figure and Table/Figure S3/BGIBMGA009092-MG.pdf
- Figure and Table/Figure S3/BGIBMGA009092-PG.pdf
- Figure and Table/Figure S3/BGIBMGA009093-MG.pdf
- Figure and Table/Figure S3/BGIBMGA009093-PG.pdf
- Figure and Table/Table S/
- Figure and Table/Table S/Table S1.RPKM.xls
- Figure and Table/Table S/Table S2.xlsx
- Figure and Table/Table S/Table S3.xlsx
