# Supplementary material for: Identification of Genes that Control Silk Yield by RNA Sequencing Analysis of Silkworm (Bombyx mori) Strains of Variable Silk Yield
Source: Int J Mol Sci. 2018 Nov 22;19(12):3718. doi: 10.3390/ijms19123718 (PMC6321331; doi:10.3390/ijms19123718)
Supplement: Supplementary file 1 [file ijms-19-03718-s001.zip › Figure and Table/Table S/Table S1.RPKM.xls]

GeneID	Sample10-710_505	Sample19-200_506	Sample19-460_504	Sample872B_506	Sample_aut507	Sample_sum506
BGIBMGA001793	61231.7412320497	20733.8234855779	14502.9741423244	28681.4315664856	40394.4541805522	27493.9351778835
BGIBMGA009393	177606.706554317	94266.0774887548	229582.594454986	267762.501608623	247528.057405977	224982.407218977
BGIBMGA005111	110731.112901085	182478.943589682	217319.201730613	242329.655178475	265668.651411571	254330.765436811
BGIBMGA014348	26693.3743124426	20881.4012902567	18406.1040528985	15798.7630260411	36225.9661192967	12775.4831537032
BGIBMGA012002	24384.7176671993	12312.9910083508	14444.0170854691	14254.2449177435	43117.9596097832	18184.237736079
BGIBMGA003608	15806.6109726096	16333.877197829	11400.4802212274	19266.5704828949	13072.6809139821	18683.8874109228
BGIBMGA001347	28513.9898167089	86597.857403421	66502.3092295178	34341.534740558	36480.8027838882	32324.2728559952
BGIBMGA001358	22135.7489959694	26551.7334880283	5675.58911855236	5155.96605071334	19242.3422834367	16116.6545914381
BGIBMGA004165	5453.42376118854	5987.88984257603	4591.14088169502	7311.10371337063	4900.78502435065	8355.56098477623
BGIBMGA011901	3085.73303218736	566.074828077433	1530.85506953089	6632.73403468183	1270.71326673194	5697.40870053772
BGIBMGA000013	12388.1996598071	13631.4024072493	7368.50679190574	5716.65182433325	3847.52490828335	6642.16926184552
BGIBMGA004965	5254.15039247684	906.723850889846	3155.12642299116	1030.97437840046	759.691092564973	1101.07077129436
BGIBMGA001800	5813.35780016304	8967.67263986456	7720.51656006435	6976.18915591725	4748.13221022132	7076.60081164028
BGIBMGA002381	3336.25423023342	8350.21755333219	5051.48059175633	9249.44124729052	8379.47542343316	12312.5240276533
BGIBMGA011416	8191.84225741856	9143.49277237683	6997.25228520241	7593.62693045865	5141.44210331424	8328.82677691418
BGIBMGA013567	5098.17036171495	5943.73128068596	4253.31056587719	5107.10282182945	3272.73213570866	5029.76190175576
BGIBMGA002811	8232.53187221418	12585.0455153763	11316.1379633226	5649.46934084161	6457.65205481016	6978.03066720013
BGIBMGA011059	7019.99778569417	11307.8944431327	4655.59436308445	3815.98116637218	4450.73679138898	2646.43317147501
BGIBMGA008302	3925.66263252805	4861.41931085356	3689.81942636786	4298.1184740661	2801.89050568426	4969.57978275252
BGIBMGA007661	5160.77922558611	9593.1481044713	5994.95514452254	5375.38135304851	4441.0197833356	6854.78285254833
BGIBMGA007743	5232.16703049898	11219.5101095379	8339.14824460923	5334.93745270276	3370.756644316	6029.42722659412
BGIBMGA000158	2242.27934997033	256.184665576488	953.833035051718	1100.2003150024	44.3387192349935	258.014930605619
BGIBMGA012687	2571.2428152905	958.439981783696	3191.68009261606	649.787917336016	339.499112286594	981.690894720134
BGIBMGA007879	3875.6458911694	8939.39400304166	6557.82897329627	4521.33389129898	3072.13994078039	4988.77021487604
BGIBMGA001501	4493.76799107213	6684.49713052748	4868.2210781321	5343.56118128104	3856.71557532602	6301.27533119392
BGIBMGA013812	2003.61714907051	1163.64953234062	651.142626420229	805.898080052185	479.889163230097	535.315123622437
BGIBMGA007311	3666.26603586187	4473.46463079582	4121.35693028744	3220.41329587577	3326.59449946261	5059.93454178507
BGIBMGA011844	2241.21461750393	768.104070216669	715.189868519651	1380.93807359871	307.672893734895	975.24151942834
BGIBMGA012485	2969.23014197102	1787.98650957764	1669.76086266469	926.783863571042	787.961993053746	1303.14149139406
BGIBMGA010867	4313.20039977321	6273.359909414	5007.95642575865	3036.73994077201	3552.39824505479	4319.34537404822
BGIBMGA000867	3740.05673025665	17922.7705452382	7881.76800760721	3834.34974433174	2871.20453014117	4782.31000576695
BGIBMGA003073	5845.22606498069	20887.6482258733	12832.3375340058	8680.76265378316	6503.81965336679	8187.374015208
BGIBMGA003309	3060.28885793863	3216.20874193407	3051.52335493898	1929.26648162535	1454.82656902019	2961.89523329865
BGIBMGA008881	4875.79974015877	8672.89374072535	5622.59072091808	5167.73950947599	3454.20880660192	5485.00866641558
BGIBMGA003397	4565.73287676468	8087.58395939263	6433.00484131831	5042.98913173706	2606.34989417662	5172.60430324872
BGIBMGA004375	3529.23321530268	5758.1142595244	5279.80868441671	3376.44709117296	2510.3342336702	3727.3461921053
BGIBMGA007950	1438.59928160224	99.685194849183	332.230365759648	449.895066360965	196.540249122492	304.018313578263
BGIBMGA013076	3590.48813932031	4854.86054829111	3721.23547437961	3567.88855777041	2972.02987575135	4484.77127219997
BGIBMGA008865	4542.19314240282	8617.21046482174	8056.4069860291	5649.9733417086	3830.31823853759	5719.83258145329
BGIBMGA007710	4204.92705031339	10801.5045771546	9293.81394990758	4255.23177266704	3090.48918234513	4552.07353683439
BGIBMGA013413	2034.69766429006	2722.7860836359	2975.36949365243	1725.2995716287	3072.86369999047	1621.12618929934
BGIBMGA009319	3676.85509350066	7198.59784260121	4766.57407652922	4550.13050574742	2725.44856246479	4028.62398778816
BGIBMGA010571	4637.07711520286	8950.85829691326	6890.98455017832	5048.95078930924	3219.27322481309	5771.21939389408
BGIBMGA002405	5773.43153851558	9075.78121809774	7470.5367328963	5810.99048264213	4324.54453095431	7643.70293467674
BGIBMGA003726	3874.58337757854	4550.71206860305	3992.81410094564	4122.3542439976	3552.43296863066	4885.25653458545
BGIBMGA002572	3490.06625600397	3930.29561343077	2631.83719775171	3727.1341600458	2302.11244133568	2864.47466984452
BGIBMGA007477	2552.06431323138	3995.22661889923	3078.653230945	2384.68574835564	1608.60066302473	2558.33991789088
BGIBMGA014094	4711.45234561677	9626.34416219353	6670.47514016933	4131.67972380674	3015.77926680947	4716.63959960706
BGIBMGA014201	1303.21032421992	778.356543558724	868.594583441656	1014.75559406723	528.329388645749	862.900869409505
BGIBMGA007645	4762.82416379688	9965.50053180977	8498.91244455616	6594.30469871222	4698.85622058076	7873.53150376314
BGIBMGA003337	2996.51937332163	3840.67996474323	4042.79904360194	3881.83624222362	2611.92044926897	4015.63588766413
BGIBMGA013157	6249.40457852556	13502.333435755	9681.36915878368	6498.80295080245	4253.71765695391	8987.8786502657
BGIBMGA006235	2735.39366671328	1830.45683199375	2741.50837615723	2870.54253280653	2587.93940343821	2109.06967689452
BGIBMGA012414	3566.21931419388	5170.53962992037	3140.84576371102	3345.91881063743	2509.9412221837	3743.50093115969
BGIBMGA000504	1962.39707528316	412.912049526995	2385.39855762468	940.949372726609	373.606361965974	909.557283012328
BGIBMGA006414	3125.64355926214	9766.18361914424	6205.38127804731	2950.66832101376	2276.04030483601	3399.39328077671
BGIBMGA004356	3192.61538604023	7818.77348622694	6018.39106979209	3964.13579442099	2774.24140819343	4418.47958211892
BGIBMGA011620	3382.68071112737	5802.13823585759	4567.27899038447	3549.41680298893	2677.50033435757	4142.3336827097
BGIBMGA006835	1768.24005037752	4520.17964961699	4573.31135123346	3728.35162878707	2928.55489803059	4904.16528527648
BGIBMGA007363	5143.82055214488	5628.79747137018	4077.7352581054	4839.09160981212	3719.70450772952	6015.03334617723
BGIBMGA010889	1629.25372191744	66.0767931899208	750.097462911475	68.2089423522016	106.445459945082	77.904228253832
BGIBMGA001243	3331.43316173733	4252.35554557764	4038.01666692072	3495.58340995803	2685.23935418291	4217.85862636494
BGIBMGA001483	4142.00267333437	8456.41961172783	5758.32759105242	4726.36899821021	4026.84293243657	5001.40472835017
BGIBMGA012999	901.499182785577	16.0927260874509	239.360528413541	620.119988561416	319.582921815306	732.011456903566
BGIBMGA002689	7879.96883618225	19030.6640516343	10227.1935081378	7547.32779421124	7621.28176158013	3996.04006689099
BGIBMGA008921	2539.05030941812	3141.53301931017	1695.51001554046	2897.02994665702	1405.82669295545	2445.59087813747
BGIBMGA004728	760.437954449685	141.901768494503	163.39500022977	164.743388629885	2297.48023470862	360.635390309036
BGIBMGA012740	932.807764596061	821.407119025675	139.113529402073	1172.34531066373	66.5066442747984	790.059936101396
BGIBMGA003829	2002.23233649913	3594.30515461019	2441.74040453669	2743.95924438008	2279.89218104763	3661.15432184661
BGIBMGA003978	3368.12177554119	5308.24560365856	3445.92553759131	2958.33610778877	2241.83766791757	3549.28276000584
BGIBMGA005069	1149.12527665598	494.083707291726	6575.87405768597	2333.5831729119	786.745872894163	462.683509104971
BGIBMGA004905	707.827265937158	1128.85118759875	1067.24740324639	814.209807727465	355.081338881557	770.582380740371
BGIBMGA011467	2845.81222212585	6000.45832259803	4842.306262226	4352.85258422349	2125.68945677696	3083.24742738232
BGIBMGA007701	3269.62177906874	6517.4186047603	5497.17273260189	1504.54787113757	794.968889285944	2564.56633822565
BGIBMGA003412	4391.01134916871	13559.9317867465	9150.69690140027	4342.84604126362	2248.31621619807	5119.57558852066
BGIBMGA009751	3500.30349438778	12988.2488629283	7078.19737715598	3580.3559300937	3253.77325618581	4443.75486039152
BGIBMGA006867	3773.52990479742	7909.9126205543	5439.71304815696	4291.23638032049	2638.18505317498	4608.88138907247
BGIBMGA009094	6047.22395643966	12647.6023506718	3510.6994931698	3139.00321941036	5548.70570072912	3885.131071028
BGIBMGA003718	1276.60388407173	364.928866275088	1478.34245523719	362.45131896235	217.210021921764	600.441084593464
BGIBMGA013792	2445.6990532432	8517.1888107152	5114.495403556	3362.4113635247	1802.13930955236	2729.99007906256
BGIBMGA012626	2456.35969671611	5501.26198912945	4667.12826550163	2558.41154175556	1630.97555578362	2725.62329439622
BGIBMGA011266	638.235769202579	8.72552559415805	1.87224293914335	4.55824313519373	0.409260426191849	1.18977504982099
BGIBMGA007637	698.011546751517	353.094149555696	702.932221600021	376.573464670239	162.878037340364	384.558852122615
BGIBMGA005928	3726.51112656406	9712.09864096807	5454.2638307306	4359.34093526444	2910.81590635674	4680.83507365216
BGIBMGA010604	3617.18531932169	7645.81310465247	5278.42331946886	3356.6161484967	2302.23051501405	3934.82225898931
BGIBMGA000475	1162.83905383703	590.097993042959	566.30760845075	602.092753692318	306.638288847964	391.2001309787
BGIBMGA001043	3296.23151064578	6850.43294068935	5066.23177433457	3463.56107135059	2528.84961663557	4117.7640568468
BGIBMGA004726	1597.14007129673	229.659998389429	485.310973148201	265.948236873775	1468.28474210575	518.822281762842
BGIBMGA006986	3079.75493820807	6420.17078870021	4897.98360829601	3351.89940182728	2673.78316602128	3516.68799541309
BGIBMGA007072	1004.86235719284	649.650686578933	506.885861955759	552.130254018079	699.262851406187	394.441261600792
BGIBMGA000526	1714.52251196185	1687.16338976465	1470.98327235347	1205.38957713596	797.892028132213	1367.23636033837
BGIBMGA011599	1567.94778325429	161.423949951282	1046.43818408587	224.394159587062	112.246492890218	444.588258991385
BGIBMGA009863	3225.22637057588	10881.9734922299	5716.58100371401	2249.69398312435	1504.55652591231	4230.60706611486
BGIBMGA007490	1290.33733405927	1902.7976561008	1599.38211575735	713.054995080517	459.803064651302	759.388979649169
BGIBMGA012030	1287.56220269151	355.140564231842	949.754848372428	319.630455487722	116.664176368713	276.223866102671
BGIBMGA001106	2593.94904649435	4355.12131531561	2979.57712499356	2946.64760655017	2338.68118993426	3335.14840075456
BGIBMGA007412	3133.0632813257	4643.00283100479	4431.62504032646	2843.57923113905	1752.88514207003	3109.40454544803
BGIBMGA006282	1629.09337925864	1982.71656926828	419.421217053357	1513.57562251614	1295.77480969948	1354.99717178988
BGIBMGA014287	770.901269929597	838.763772922431	754.524424923855	524.595813829711	264.74515455283	304.051654791156
BGIBMGA003197	2920.27821844523	4863.90480710017	3870.23141221025	2871.6059241413	1856.17100644051	3339.75702321866
BGIBMGA001853	710.348476324853	490.234629117028	526.954716121507	404.68418499967	227.70713297593	444.93668787505
BGIBMGA001471	2618.35357592663	5137.38264934141	3561.15435976272	2794.36032954271	2080.66249336275	3352.71864105193
BGIBMGA000066	2802.37060443028	3846.91208728343	2342.85161936118	2669.67498230395	2079.2056587055	3032.42814179561
BGIBMGA012546	2768.99629905562	6915.40201591291	3464.3385268303	2985.41990798534	1872.21297716789	3215.06237365287
BGIBMGA003469	809.751785365076	607.353966634763	727.198618152967	767.688414914916	460.342288290234	686.56754008444
BGIBMGA010970	2449.59927294725	5892.45519492499	3146.02433028983	2367.74207982082	1110.65131082801	2428.02841791032
BGIBMGA011282	2333.50903488163	3682.98087410952	2450.51007939302	2439.51559664597	1385.45873027624	2610.59173763826
BGIBMGA009411	2305.18896936383	12214.3555729979	8069.1521977214	4634.40246066506	1870.66299305378	4673.53185261678
BGIBMGA001991	2902.37762367294	7702.76347419528	4745.92782373515	3016.78673663725	2316.99720835319	3709.21754560543
BGIBMGA011646	534.253664493682	232.430278358647	193.622507547521	193.229202974274	224.564846531326	200.688379852977
BGIBMGA013328	393.232860800105	35.3829313220359	126.044810122212	91.8203067911106	54.2173526088587	140.938822745696
BGIBMGA000959	2666.53498351111	6035.94367431273	4088.18890862274	2603.10704087574	1798.80106969887	2875.28212012725
BGIBMGA003977	653.899650522432	149.055288186126	267.867113548622	225.744841155783	157.444001735361	258.719647690072
BGIBMGA012701	168.393544881533	42.0544481786122	80.143171249426	67.7765398867844	70.3231365728626	62.298693244464
BGIBMGA003186	731.713806816849	1588.93313206202	1074.16788580899	808.497870854475	691.875650950393	778.172850388582
BGIBMGA008268	107.345916566986	42.2234011711673	21.5119120216437	82.3475324160191	30.4627751857932	112.061079194053
BGIBMGA005711	513.925493483875	149.84249454559	34.6398022238678	608.989062782161	35.6516928510128	52.6162967994956
BGIBMGA014224	656.323794209003	97.2848338373058	154.413342542069	211.326077808195	203.968838348231	189.202725405171
BGIBMGA007795	2479.29300851305	4126.56256057915	3280.14316980545	2339.44448110772	1449.85053316531	2587.60036573521
BGIBMGA011273	1395.33641668026	3061.27912346217	1748.32146626342	1388.3000282509	912.669075501534	1759.81719578794
BGIBMGA003292	704.99471912186	1165.04552580615	520.313886569554	490.206598689042	744.804683913	2266.82797746388
BGIBMGA013261	1489.29403833193	3966.38296641598	2245.90125051401	1075.33716972613	777.240413960674	293.858666162495
BGIBMGA006794	1130.15716004642	1553.99279819202	1305.98729325693	596.883012685362	523.507092707362	505.67948031098
BGIBMGA013304	3174.62111064467	105.248415368236	3412.64072337084	1180.43070981863	189.810763139573	391.485738083086
BGIBMGA010487	2519.43149098287	3544.267291517	2527.64188738744	1831.50564111651	1063.91210468888	2264.67393304301
BGIBMGA005328	1541.72720311308	257.236144245172	1361.08168772924	321.406352286408	183.646242354942	566.39062211972
BGIBMGA004374	1882.76025182524	3154.35312120801	2462.29738934596	1695.43955799944	813.969291786693	1720.21158971558
BGIBMGA009208	1871.22993943585	3665.74419465367	2768.78207257663	1843.86136048399	1408.91214777137	1907.34952471213
BGIBMGA004891	1266.96049507257	1252.66238940447	1323.57982319591	514.859643674293	453.122150800206	609.563201525504
BGIBMGA000944	1364.97785803743	1529.54344407029	1673.15889356132	863.911811269104	733.42878877131	812.710207397004
BGIBMGA003330	794.285089959556	7.63605467595628	8.93999233673763	1401.10661034343	942.385681062353	2129.22402463923
BGIBMGA009028	361.974979982544	2.02880555279679	1.21565774173544	0.63965911920761	0.0724732004714733	0.24666068106045
BGIBMGA013129	305.862038575696	225.498050816231	139.1150744842	146.136564669362	172.079802243945	85.9520839503314
BGIBMGA005769	1672.9435066789	665.807071649724	2164.71363632335	553.965103872496	261.908483410508	679.402179912904
BGIBMGA002604	558.628368540603	337.931586469182	401.846070808619	274.95408337804	302.794337393247	311.952429987641
BGIBMGA007111	233.230069589406	149.019280831252	162.008184177844	62.510730528278	45.7986869575653	143.321956031419
BGIBMGA006209	2515.95409518289	999.537098098337	2710.37095855333	619.025916598535	231.417282419767	1017.08769973269
BGIBMGA007469	1528.86777189499	1422.88895292709	1680.71855930668	1412.49447242664	746.936712993347	1468.60237449472
BGIBMGA009130	1959.81497386832	5559.73244087689	1522.78778797002	4076.91799910325	3285.92555799589	5060.50644622852
BGIBMGA011521	405.554588355546	201.517860908593	306.599098076953	165.675960910937	121.164472462855	136.073784792071
BGIBMGA005577	898.840261263881	434.852028041895	773.085747162143	365.024863341308	605.400012535436	476.320182641241
BGIBMGA010959	1079.75268980885	1159.74074222613	1044.08270780096	461.632121776908	271.956682106825	456.426355295124
BGIBMGA009027	331.817937341229	1.21913295917295	1.19996058294689	0.830678454457762	0.805211570231118	0.186853428407342
BGIBMGA000715	541.706819001323	409.362021371041	931.840274050833	257.477093743728	94.5391584503172	134.373774504856
BGIBMGA006216	426.660381008101	125.705177025715	295.347596884756	182.131045632583	106.942601084414	246.166430656216
BGIBMGA011982	52.2886634838086	6.55120274296509	13.3727966638204	32.9680014585044	51.5337010975612	37.1811639458271
BGIBMGA006507	407.813582287722	305.103481274405	334.233596625034	264.705487472047	335.590354050565	327.743157912105
BGIBMGA012872	369.41626417675	108.059216556166	141.44960179084	787.086924652566	293.666192020012	344.970022603632
BGIBMGA007114	319.995285756076	181.236420498176	329.708736482637	307.268853221379	152.69686826693	221.739446732618
BGIBMGA009799	605.842593852894	1051.03045603471	16.8996354916664	644.720465680903	532.864156821731	527.530368051579
BGIBMGA005576	640.522272346971	367.825759209569	584.361390983783	206.10920442538	565.225422696196	286.143549034022
BGIBMGA001620	785.710028656552	1634.48815213873	550.982811343151	459.706456534668	551.155336732864	460.000225277289
BGIBMGA004191	1529.99869113096	3625.56397991135	3439.77111678163	1972.38381741699	1368.35844552406	2171.51841582918
BGIBMGA001828	282.780110923683	229.679055227362	210.261971160191	217.570666679649	182.131216279673	254.679609974607
BGIBMGA012549	400.178411296526	271.996545579806	291.494504695278	185.072112820546	84.4759960559403	205.515580219728
BGIBMGA003587	472.335704914303	687.061797695395	708.159669442508	382.053944381315	189.866487400311	318.074605582521
BGIBMGA013656	369.268733082365	365.062542814117	101.208658091601	34.6897047003079	459.574538173183	294.443175027686
BGIBMGA004276	298.175828038746	128.0016018435	145.635035292042	117.672069693049	123.55431142447	182.801081287972
BGIBMGA001126	353.290852028162	255.389940237426	257.719441247913	150.024826702529	114.797549546814	110.891863743314
BGIBMGA001622	644.037827628629	30.1539938508994	1269.63294546849	398.165609451581	49.6544956373123	602.732992791285
BGIBMGA010725	151.36537463484	81.241875627744	136.768243831933	58.5996528710058	69.0811328613619	71.1056812845551
BGIBMGA011746	308.130894671724	385.727342807095	280.565275861018	424.02313655327	302.635879156162	525.136262597329
BGIBMGA012851	199.040419011637	82.0688932869759	180.155764398941	87.0467106978814	60.1839934150152	92.6409142194017
BGIBMGA009092	1743.45240809158	2572.21726795097	1367.43076888544	453.785686261145	3.3498723773481	4.385078774408
BGIBMGA013343	128.159711207916	37.991162706865	100.151356129858	35.6491364859248	51.3062735927886	54.4270945421911
BGIBMGA003923	1293.16039429341	2925.88555684327	1774.82374179865	1432.8657418719	892.102594723861	1528.73242673237
BGIBMGA009132	382.869700695068	631.732628134341	411.456729229527	287.385352849982	446.207141988508	296.908985516479
BGIBMGA013342	65.3787526508003	0.737086589931391	92.5096839033873	67.737698234811	34.4981354022732	17.548579284553
BGIBMGA010423	504.193324161134	551.805406939488	530.378290888237	230.843911532099	160.900983099751	165.607386900899
BGIBMGA010139	1965.00364759377	4156.15395281625	2741.15088719978	2117.89163431177	1168.08382440836	2080.21430466849
BGIBMGA010130	508.806614874315	547.335468553582	498.472040906558	316.11475684206	308.403126269696	220.467593599655
BGIBMGA003985	214.963232925369	119.353018114438	174.952746139561	56.9961305874141	56.1366202676861	68.6460231442991
BGIBMGA000274	429.784530445243	848.074827704153	600.873138907133	485.046610634815	257.650026629419	240.761541622595
BGIBMGA003655	286.953698431662	1222.08388566216	452.806825886414	345.403911994284	115.650895963633	166.350047763627
BGIBMGA012981	792.44692421632	575.721273519904	765.022311930758	300.631762428869	202.466789282023	332.050999175075
BGIBMGA006529	322.284700053124	262.637729337833	144.583516384853	140.130825095535	166.858377737582	96.4909123079575
BGIBMGA011460	646.138544006577	59.6474726541294	216.666081445044	77.6019862590291	117.306785602482	81.4869843398392
BGIBMGA003475	598.529362561169	1951.1404897503	1365.30844533402	450.238484521122	297.687942170825	577.482361648051
BGIBMGA005475	286.747135046339	169.72238043141	163.107043841768	197.424185629667	279.077203529609	160.35559683829
BGIBMGA001313	283.181931167762	78.1033639444282	83.6018880425477	79.0301887776808	63.1734393869738	41.5573915450646
BGIBMGA006463	289.627445058945	138.003348855184	206.928943866951	147.75064943797	84.6076704915685	220.092983122766
BGIBMGA011446	1182.3971282306	2797.21335246266	1927.53206756757	1430.02388005815	817.506553006826	1416.20135885559
BGIBMGA005861	1935.56384151756	2995.77023277587	5043.27770736364	534.755023657562	740.763076659023	1305.62431698917
BGIBMGA006141	458.049257642021	1107.1810830907	941.451391942806	572.321344000815	375.337418735243	581.698862473399
BGIBMGA004910	631.022550764847	1330.87128565548	856.299389541776	503.535680196729	428.785767831092	488.166657275882
BGIBMGA004852	210.621902515653	43.5045274035597	111.381522449347	57.0270418037049	25.6501592694659	56.3290662838677
BGIBMGA011004	528.719643243094	169.76010538049	601.557753689663	184.638602585489	131.863238904731	222.824753729284
BGIBMGA003669	303.175181779002	463.057597791063	397.595002799961	298.209650606409	232.739542686251	315.105832590656
BGIBMGA004061	87.9362287348294	29.6608319864106	25.843826495607	74.3136805823232	74.4908543725991	60.5632762313433
BGIBMGA004612	208.150865728601	132.255069957296	529.504568165892	233.608931102608	207.927128328399	181.883526805278
BGIBMGA006704	381.862086226113	627.404396737827	467.760162450735	521.79938816377	375.266975356165	728.547106992702
BGIBMGA001213	2155.51518436189	2269.63009422516	4567.77230077242	303.942704957812	2895.63416441432	1117.07975222055
BGIBMGA007586	334.786162343059	39.2275007918307	457.711868998371	212.962613178565	172.664408110422	398.825428912439
BGIBMGA002626	1054.89445628367	1422.12160429544	1112.06256026581	1354.06785838567	353.820466719165	241.756065779074
BGIBMGA007502	130.502485691142	25.4800604662777	51.7865832960475	43.5613492811765	44.92974111527	103.113907115913
BGIBMGA012555	282.602097019306	139.817008790488	169.832589724783	134.002955715209	79.9066384653567	168.919376912993
BGIBMGA004932	156.789056653938	30.5732731759257	52.2785914437144	69.1539477464158	48.8766859424207	69.8814483224449
BGIBMGA002644	449.283818793714	947.790954447712	713.289115724004	432.290828951662	276.310308569507	395.618595026714
BGIBMGA007121	242.795869212386	125.330116216784	104.96517488988	119.227586227009	81.0570523756632	91.9962835086954
BGIBMGA005696	282.045002755423	758.413951654953	181.339342153681	383.795969846988	435.975060923755	992.223611307757
BGIBMGA008903	1511.57288759754	4546.49313315093	2192.56564654455	1526.04523758027	761.392294430149	2100.72499332688
BGIBMGA013574	322.550195636069	151.596035477253	125.515235005849	81.0435090626731	48.7455426870664	91.0027369035418
BGIBMGA003817	241.10063127478	53.0945783502325	26.0479774819657	0.188434186928679	40.4851346380679	20.1039292528285
BGIBMGA005013	296.516435688606	218.793043436998	42.73221152767	558.142469548953	386.358082818209	312.953675532125
BGIBMGA003048	740.225280061257	481.011958626721	842.680804325149	239.822939824696	148.788655809023	221.754618778238
BGIBMGA002618	187.011967670122	96.8931822866043	87.9790772215527	169.822089219929	238.09862128228	140.704418010385
BGIBMGA002635	290.415450424059	408.024557801643	371.596439960908	452.152824236045	314.793850253015	383.382377540213
BGIBMGA013025	111.342450498268	25.7703421765588	68.2933068036436	35.621828608454	59.8751714866316	68.1426058252935
BGIBMGA007254	286.510792706077	97.683173534698	53.2504747254005	51.5748789188947	42.644529184886	44.5693235731061
BGIBMGA013021	366.672549409073	510.485330296345	610.320136595988	400.323628930148	174.45034013324	242.276202981765
BGIBMGA004397	520.570288161511	45.7966655208088	1.66502538945865	3.17068014768241	0.397051619703636	0
BGIBMGA006856	7.08550758433635	0.643010278189216	1.60652988542024	5.05965987739897	5.21800860333887	6.05906166955999
BGIBMGA007875	67.1858896987021	11.290526960965	20.2478378522251	32.1006029238901	29.4094487030636	31.8232223617545
BGIBMGA003892	141.357678174903	26.1468978613314	76.2485392515978	51.108890135696	39.8279984938182	58.1604345817169
BGIBMGA012935	74.8433728024654	21.9168041631833	25.0474641483849	38.4127235158106	36.7946697318761	44.3801517423818
BGIBMGA013133	224.14947286602	95.4428489200322	114.719816085917	39.3584070568305	60.6503451988533	82.5532262938059
BGIBMGA002570	268.197234888026	196.1078338184	242.544679092457	93.400734838124	59.1031445224256	95.3386060002271
BGIBMGA004993	176.161674607421	79.232179219147	141.305576370789	87.111683335812	41.3372353420066	79.6916638911677
BGIBMGA009131	305.818566089883	469.486213193616	361.539614016173	174.303763149176	281.498078971035	157.141734035785
BGIBMGA009970	56.6094394552841	23.9899229939519	19.3078331837302	33.6651109847704	35.0317042022219	29.0310913275989
BGIBMGA001549	800.292618872462	1438.14064502051	530.216228551207	934.198210778527	893.698094956796	767.185192578303
BGIBMGA004608	191.087141834485	109.407663351692	140.098391103713	77.4787286338101	111.195823689997	86.8245597332784
BGIBMGA003221	215.744212852212	856.307115612486	518.094361818198	752.624518267402	854.468285456603	1318.84043126772
BGIBMGA001415	132.379546360393	306.797343478524	184.162837583868	112.826350724479	130.874230446149	151.966728045199
BGIBMGA005710	206.183784478817	108.600303803402	146.90788163607	220.183289441868	126.116230958331	178.612639519568
BGIBMGA006603	124.954706976001	12.1918184943309	30.2043213569618	27.9779977473452	27.1934625802574	33.0933400449354
BGIBMGA004727	422.740415540836	45.0036036583602	92.8447668076505	45.741653274039	43.2211397574335	98.3803464603694
BGIBMGA012753	141.039564887039	76.8214829544324	117.007423363378	41.0296734672071	53.0165444758249	42.0540135892233
BGIBMGA013464	402.371991484152	217.267668637206	304.049508516275	217.639784760659	190.35488732724	257.308200459559
BGIBMGA007728	248.361339306922	159.727959266815	161.906828504438	94.4263928960012	68.5391187566098	93.5320364508707
BGIBMGA000132	136.016579911784	30.6713101328609	92.3098979794966	46.0411224850385	45.0186468811034	47.9833375702442
BGIBMGA005347	618.00488726578	532.109793317003	890.047469227765	298.104119355183	203.805728521483	342.435114685758
BGIBMGA001363	1358.02877369652	2458.14816118007	1927.26227348301	1113.24757538248	746.339624289447	1533.98879162911
BGIBMGA010976	206.824693821775	189.885066490178	6.51972867075989	17.5703475007315	0.902608500471533	1.53600245338202
BGIBMGA001119	248.32824034918	186.006926978097	212.5539229874	106.977568010251	55.7900003052833	95.6243461927323
BGIBMGA011630	77.0323413533433	40.3408716182932	29.1689896717177	49.735853919059	66.245468454998	46.1274434222396
BGIBMGA005812	239.135352757607	1953.80781903479	3464.10432613513	1574.85591496171	679.204909836898	978.055916602438
BGIBMGA011702	459.979307084792	405.117141218911	213.220238533631	442.931816313991	471.516732452319	460.845063374218
BGIBMGA014589	347.164510129528	817.379835119008	422.498110681075	270.858227424284	227.283461993799	318.005486984265
BGIBMGA012550	182.272109993907	161.485444789358	203.701234655968	59.8092673042062	45.8148950572318	75.713083338841
BGIBMGA013713	1538.74221597023	732.874090688961	1705.72637570809	313.887660539254	250.669045387245	630.421803280761
BGIBMGA007230	175.540502436317	48.1321319377914	110.294775243546	79.6332233274519	39.9130553060114	75.5043046356035
BGIBMGA009496	210.175854202239	54.7047830390455	116.625958588079	65.6929431934818	51.6285275739638	79.4599765416164
BGIBMGA002814	263.124290436655	115.465222973631	164.38360445851	95.0800374565487	91.9271039596264	84.9300088662805
BGIBMGA005493	242.328168496485	256.820297148297	151.481038417172	164.830764369137	97.4574178948372	83.0234845375819
BGIBMGA005736	87.0144962890057	31.7928823187036	18.8855708923547	49.4720274800869	35.9688403282686	56.0937093380558
BGIBMGA002981	814.440080322449	798.486746070825	1089.07618286371	362.856289018642	360.96447337817	328.668559777745
BGIBMGA012437	341.285254001813	283.483897216094	388.368545874556	205.450104955842	123.764134824948	170.210523041477
BGIBMGA011754	125.75536252713	77.9249973781914	86.803009446506	97.1648115548071	51.6441017904266	90.8795529076348
BGIBMGA001803	201.409524842494	179.096555540469	49.7491872703943	361.355483323987	43.1333258571198	34.5769039250923
BGIBMGA001460	288.223554498916	99.0066893034528	174.400915688298	169.568282811825	253.104836909315	184.654193214262
BGIBMGA002958	204.599754773822	150.15713821097	54.6633485146027	66.5143342799195	108.916371027117	39.8595783206667
BGIBMGA007889	299.939047855636	350.303343792502	336.528590469531	251.235175949809	137.289114152304	272.161600702392
BGIBMGA004396	394.377198197678	32.6415557629113	0.908195666977448	3.33755805019202	0.198525809851818	0.929056573021462
BGIBMGA009857	82.9775809383563	43.8353351828359	39.6503711960136	35.8217096253457	40.5450725995031	31.3315675594884
BGIBMGA005480	171.792994175628	58.008869153091	61.7096962368813	68.1436643903371	75.1798577089105	82.6317497974406
BGIBMGA014398	240.887254474674	202.516216462621	214.841997445887	199.370870987576	127.002245062182	186.50623352778
BGIBMGA001842	152.180432812041	84.7769909526682	168.114481944375	44.890794664449	38.2463164901585	64.2209224367128
BGIBMGA001876	93.1808216322345	123.6622976591	103.461402381371	107.905577368129	93.5147228260611	125.822031477887
BGIBMGA001611	294.385564327871	15.0753387942418	66.5196163695234	211.71713783709	669.286284165512	332.608887437453
BGIBMGA006809	94.3797456534457	28.6243801105432	34.9427619630284	43.2634618295874	31.8944181798353	43.1375186016605
BGIBMGA009864	425.46464490846	223.864168671993	457.130534278898	200.332842725159	146.714102828224	118.949646834591
BGIBMGA006907	233.878167210754	207.582516686495	331.419806441243	165.940489353083	41.9770447405627	104.284999924139
BGIBMGA007604	83.0046139487563	9.02399251922775	22.4663716451734	30.6526942381061	30.4437945952642	36.5676608284322
BGIBMGA013498	152.284922568768	34.5338427760944	63.0971247781013	61.6466525781995	61.380961929971	62.2962731954662
BGIBMGA003800	152.696602711013	125.188042345471	161.210702652813	89.9189733822022	272.811066931612	162.079502207412
BGIBMGA008209	369.453155857507	1045.22007593455	855.671092964032	189.476169096711	161.334403399559	224.777253762618
BGIBMGA011577	145.061361809083	36.1866940565634	57.0986237467884	82.5192031832233	57.0466350508706	71.8766198098728
BGIBMGA013201	358.410839544864	213.447881502121	387.013655513402	118.715543908503	211.165412220882	174.804579386962
BGIBMGA000103	73.1459553760481	16.9521569139797	34.4894324233593	38.64231474075	39.806823277513	42.3633471496744
BGIBMGA004992	136.160368012009	43.8282495949358	63.2000258035753	91.7144896884361	59.4254888810523	89.0078303679709
BGIBMGA006412	952.373854500339	1059.4945652231	940.968710786565	726.463783353529	357.928867634623	687.730249928136
BGIBMGA008295	160.557179456506	120.45727426726	119.113535148907	73.3370936468591	87.3330755588497	94.2591928601814
BGIBMGA011703	376.577654420286	418.829142759426	196.552662242698	462.561223471227	485.113891337278	386.843838001915
BGIBMGA009967	121.905516764511	24.7315915541654	33.6358599342725	33.1660511512659	32.2820967188149	35.1120345044894
BGIBMGA004534	99.8139124407871	37.2913729736266	71.4166103136154	45.9675634858317	83.3363540626617	49.6475209273984
BGIBMGA002429	555.614560319006	2035.2487199207	1669.81575686475	1013.54299377775	446.127558680589	1079.16128234751
BGIBMGA004406	1412.93361843888	2511.93546930958	1392.35827010338	1355.57872663747	1288.47984670834	1733.8196697507
BGIBMGA012126	164.817678599101	59.483125860246	146.457187825943	80.9069173502358	53.2734173872901	85.2992634136397
BGIBMGA011342	267.324254811981	146.59182654991	192.969671003899	99.6949083369856	222.434238303183	129.919498372822
BGIBMGA008670	371.384316714919	589.361487566391	304.910876205774	157.840506592544	103.296884291668	209.588793782381
BGIBMGA006976	131.071983993036	94.4968294924108	92.8705972465329	96.5283154553518	158.439899616775	117.080647227542
BGIBMGA005323	352.965950268223	1087.81764070385	583.82082228976	368.244886505906	362.850293861694	449.019169208866
BGIBMGA013965	300.663395302176	282.02775061926	254.625039723495	231.044422599151	120.767193911575	181.542261260491
BGIBMGA004647	53.6536826627081	10.3405418431451	15.7422879876949	24.1649740357801	22.7999720613789	26.2925010121267
BGIBMGA011783	747.841730114166	1623.16980074402	622.251928820512	649.311312018511	402.331901519059	682.63970586906
BGIBMGA001084	139.905789776557	34.0894532908246	39.2411999812342	20.3187774906205	12.0049725016276	22.7759178950571
BGIBMGA008392	150.249488664471	18.9834565142707	57.8485408136174	55.2362980101563	45.6551174059742	74.1002708068497
BGIBMGA005827	299.890386535599	265.459717110127	62.55342693362	0.747171096602219	45.3323656747	242.473465596595
BGIBMGA013228	204.575694060254	45.715262626203	47.1443649937781	124.57832750681	97.0008923948474	118.505187778814
BGIBMGA009816	38.5379248099235	8.39433533720612	12.2188068661904	21.7423098549026	18.2136510282327	19.5228550904532
BGIBMGA011922	226.222486225096	131.208126873929	253.166367690007	136.171040506965	107.049645377577	198.349209735507
BGIBMGA005815	53.6786668892592	38.9614554438179	27.6376378839412	60.3318297162191	50.9246848651272	56.0365817938314
BGIBMGA000312	97.8048406892499	22.2564662581105	16.7229791414824	49.3454121447269	53.0150624727048	45.9072384796645
BGIBMGA000528	59.731226787884	15.4402349645926	22.8797417570066	25.8747247661633	19.2858443996528	21.1244521212842
BGIBMGA000104	147.604613571329	51.6150257872196	96.6745443287791	69.4299597815381	43.6623158532753	72.4423446375999
BGIBMGA005559	484.526136613746	189.834565142707	320.039366858718	124.719173552606	164.352558163446	127.991376848195
BGIBMGA013717	92.1331671960447	117.140803873618	141.771761495693	49.1987642897137	63.8043273192356	76.6126995895941
BGIBMGA009049	67.5673701065849	33.0529272950488	37.4036411168648	35.5195693725743	26.6475853351059	15.021915318521
BGIBMGA011936	461.037793872766	410.605133493856	420.671607873428	216.463353491683	109.978886973244	192.943466073952
BGIBMGA004196	226.071640746122	52.0649574968549	147.101229688467	71.537957887712	56.7366152587167	49.4615319792037
BGIBMGA006589	47.4170127950414	43.7818350410375	27.3927273672716	30.7828441831721	44.4553713494698	25.5351582558543
BGIBMGA003960	145.220790510321	315.971239634639	135.910535526022	98.4117730612198	141.44698069161	177.835303596554
BGIBMGA006426	232.388305272676	203.277618671028	206.933510375412	208.293746423266	192.973913278311	174.893024333796
BGIBMGA002241	163.796081417702	82.873425360039	87.3898284483108	75.8114511653464	68.5950789884665	88.9293975449943
BGIBMGA002493	213.172856806729	330.902105405396	320.575344694276	229.335909895194	90.562511309153	184.44506801234
BGIBMGA003758	155.170255237334	72.0031997105709	96.0863403448297	91.8309407854524	68.5874033398113	105.297870314827
BGIBMGA007735	68.6631538692635	21.2217212011295	28.8593817318838	43.8790299907843	42.4375264021041	43.5609520579633
BGIBMGA004940	177.010399430762	184.883753444867	115.236806595728	149.298370030153	147.011003336866	171.002029230786
BGIBMGA011983	166.958568072883	48.0332011075373	129.148181783012	50.4293000518155	44.4273002483432	61.1174999393681
BGIBMGA004251	176.868789161334	561.885935992219	413.662377268645	160.178035978732	272.418454654911	235.938424398802
BGIBMGA006655	65.5906862331373	10.8870584938667	19.2876216578192	25.3949313300603	28.4803896418952	33.9771989408495
BGIBMGA000209	90.7028515873987	99.5316452382537	134.143101889432	97.1820539647287	184.025701441543	126.984700167399
BGIBMGA005205	506.47611859184	458.796215570625	464.539134971734	271.111032402115	202.924961320125	307.691581002836
BGIBMGA014136	184.074325032987	157.74562601116	186.66971958402	105.389722559079	64.7436416875395	90.785158725851
BGIBMGA008955	272.324767504867	157.41287851645	233.612475712156	141.695850118532	100.78025943725	141.511760342667
BGIBMGA010472	61.3892039565542	37.4987192613521	43.4730832263637	60.8286575952526	172.923019742319	88.3465838879654
BGIBMGA002164	817.789822304929	1008.60431571262	787.332375711207	882.84623966502	754.461436737925	1115.78795912554
BGIBMGA011099	154.13119250351	95.4174694585266	24.9686805385017	32.1872889586979	166.306309202628	112.461388990539
BGIBMGA009911	73.3747152052148	37.1980155014172	43.5587402326047	47.940472837909	36.824160742241	32.3097140386769
BGIBMGA001926	178.808009250091	96.5224702605888	65.6682406283255	156.720184948432	143.705551379734	73.9428785578972
BGIBMGA009572	56.2773447257068	7.41006011314257	10.0186657155533	17.1834507759638	19.8040086292026	23.7346018696931
BGIBMGA005301	297.305590533192	850.931591612447	475.516114634942	321.156523379727	236.245713723663	194.088364073029
BGIBMGA000926	228.12999542282	191.219030010758	160.452219413682	94.2110952589899	54.6983319161995	95.1028773655054
BGIBMGA004416	51.661789277141	18.2270700059276	16.460171218709	46.1260739550976	94.4932210555405	49.1562856040959
BGIBMGA004457	333.936481645066	19.2847812208465	0.345787090982525	2.38264560805374	0.680281775092229	0.771773864295808
BGIBMGA005701	146.74943041043	151.768779944821	132.468704544734	69.4829718239267	105.828990988469	78.43038843094
BGIBMGA013960	185.61623499933	77.777575251774	182.950472023551	152.28290159791	154.200008797205	108.100875113463
BGIBMGA012910	561.803897122634	706.459172965736	35.5374233072736	432.100842603431	136.567845074906	466.600406536547
BGIBMGA010392	279.575069670806	1.69283543020071	3.13248137196248	193.636805427559	26.4660184972679	162.592808489285
BGIBMGA002916	415.926691032912	386.133302761676	368.038683464396	272.060858005645	200.37908710468	233.917005203204
BGIBMGA008066	69.4134939198108	8.17151746646036	14.9450352882278	31.8022612939377	56.4018929349066	44.5977376031105
BGIBMGA009370	96.8031330426693	36.1113872038383	43.4821579622844	40.4893000368607	75.2226048346227	61.0913596281193
BGIBMGA013777	430.09311622238	199.825858044955	336.687430693511	106.968247561571	93.3895594753806	115.131397190181
BGIBMGA004892	188.30957329873	112.659808031809	182.554916815469	114.330238868718	86.1719395055774	96.3105334830582
BGIBMGA005270	201.662555196701	150.911381970983	203.185637759153	43.8328026737821	55.3080327476844	78.094266536957
BGIBMGA013680	407.865037034574	451.482046388881	262.745065431624	213.719317781625	114.583773849334	229.430261194641
BGIBMGA007061	215.492999882771	418.128147568482	471.646430829049	491.177457627127	1008.04475460042	394.756337781407
BGIBMGA007738	73.7475542052413	11.2261826657176	3.65685662148059	23.4923045623348	31.6289544821844	30.6180103937476
BGIBMGA004847	231.106985152731	233.939289710288	311.641992288968	111.248303374764	86.768423861286	119.729408804171
BGIBMGA006415	141.314266321154	140.336255156087	81.2144680794482	115.871817991666	217.908972109221	76.2465188301012
BGIBMGA008238	36.9433013939477	3.017861532933	6.38421993209504	11.1871231765586	14.0249516036434	10.3045993557873
BGIBMGA012309	166.406397994275	76.8691156774935	92.9402630078752	78.5447653795823	90.0823470654751	139.61108479052
BGIBMGA001079	73.574782595004	21.7582318797319	52.9221308917464	24.5354027798663	48.9604636444829	37.2200374930235
BGIBMGA002953	145.365934096796	116.47569566909	142.558587055068	61.2556525415999	39.992322535725	53.9803197129625
BGIBMGA013859	181.91975803622	77.3984929852485	57.169767621462	75.8948026342588	34.6814537871387	101.331954524155
BGIBMGA007226	95.7757186011993	79.6800686039897	87.2806551663083	54.9980773266237	64.4065171912253	49.6719944535511
BGIBMGA008029	293.699338184808	56.9059117992191	54.0469474686313	85.8631263590843	37.1157833234234	46.5258655128121
BGIBMGA005925	19.2303227820327	2.85465511492793	3.48897689142545	9.89271385384721	10.7207402458983	9.47166417605917
BGIBMGA012230	30.5440911495886	3.91992191909011	6.02692288860386	12.3830454841103	11.4106162019311	12.4048319977443
BGIBMGA002188	150.353802385423	28.3943028764831	57.7782930050932	50.6073927150615	61.8698372294407	49.8098790048808
BGIBMGA010471	5.25734450915232	0.558041758588058	0.908458960811324	3.79830040419345	6.54286551821218	3.97330007809766
BGIBMGA006319	315.022110614389	297.226690566296	367.05299707795	278.86484196661	272.22609033274	308.034243587064
BGIBMGA007601	125.100000305711	82.1242919370521	95.5000102977465	66.7561732376613	32.8572491635757	58.6372578764058
BGIBMGA004394	275.131389958853	22.370721406478	0.681146750233086	5.67384868532643	0.297788714777727	0.929056573021462
BGIBMGA005593	132.250512570005	28.0095011339709	137.111458022403	43.3749802738875	36.9613322404514	74.8204065883365
BGIBMGA002931	35.135438922294	12.9034275364103	16.0442138503154	21.0845994341121	23.6587843228459	19.8991313297336
BGIBMGA001913	120.377069003338	62.5078452180045	109.396511631928	77.2350112843717	80.0809959157483	65.1939194171182
BGIBMGA007639	282.018463203717	53.5005091267105	110.987070886279	83.1494691790184	54.4572502612096	93.7350859161312
BGIBMGA011628	53.4598028223753	16.0784251326088	9.49944315832894	20.7633180348894	29.4595706783361	22.7813666792426
BGIBMGA008551	75.7963229677631	7.99554666953411	23.9440442332577	33.6637156702247	13.9480215437639	20.8942491107312
BGIBMGA012053	87.6368081862795	18.0563628518395	42.2340019532844	42.9424644500121	38.1353610173985	47.3538039977535
BGIBMGA006518	91.5876012877926	23.6386815265556	97.3046260871446	97.8445523296616	62.480425065289	86.8825975405868
BGIBMGA001303	114.67644435062	63.1099360066723	88.0374811273718	38.5698316958548	38.8485785268405	38.2703854661913
BGIBMGA002508	108.337453433341	66.1465677992675	50.7147473282964	42.9219860258528	38.0205559396498	38.0205303639717
BGIBMGA009095	811.836708395047	1944.08892013616	735.13606473717	1667.70839276967	411.549983515886	663.214106878295
BGIBMGA004541	369.695680457044	648.477258635057	736.127518687798	563.665875276714	1462.93287499401	655.000662163688
BGIBMGA006591	94.5324810953548	65.1272263530717	48.2118808938259	111.757586112987	96.5705396282382	69.4966468887818
BGIBMGA000292	133.413046895598	108.295008226471	102.301145654614	66.7476354143507	49.3786016830024	64.5069792384569
BGIBMGA007546	118.784475432036	43.9682511954417	63.5407313284585	249.853472292823	23.1493344518681	70.0820743037669
BGIBMGA014059	163.48401458004	79.5678473303721	97.7401011400322	113.614574784036	93.3469353040089	158.525543272414
BGIBMGA009872	116.307658685409	74.2550169775896	29.5231165850035	37.9095935138551	57.8087660217883	58.6453387841296
BGIBMGA002915	346.469911904838	379.57244856138	373.616479855717	224.64398243634	140.92200675206	166.336355745706
BGIBMGA013250	112.943278902268	29.5329764769507	48.6772272711656	29.078256085724	45.9012113952937	47.2762000641935
BGIBMGA001037	53.9549963074209	10.6305547023797	52.4466586025778	19.2261019665721	21.2978124541489	32.8579182476856
BGIBMGA008859	86.0969440512802	4.64137249644868	0.209145417932979	0.115289303615504	0	0.175049515591287
BGIBMGA001107	198.240458624615	18.9190868401106	101.94964987037	84.3146727555861	42.0963838379441	57.3230258920174
BGIBMGA002894	100.140334588249	32.2929119500023	59.6666227453042	23.8714116580479	27.6765580668419	46.5862908946246
BGIBMGA010419	155.540044212521	76.7825450350175	44.5602466114858	192.365135998882	132.106063537165	113.360183123645
BGIBMGA014221	176.657972634282	123.987982326925	71.4088870688494	231.700670815499	256.242626843584	184.592883611211
BGIBMGA004908	154.422603242347	96.0694064494373	127.763245013764	80.8347561438234	54.8977388355678	76.6099056470104
BGIBMGA000129	552.455823548035	325.113499200125	461.352776653	273.126428123213	326.714273564031	289.415199110928
BGIBMGA010941	109.297752857768	30.2580226186458	77.4644127650304	36.4098031980713	24.0933128678498	46.6154428776326
BGIBMGA000505	518.878495679852	144.038190316859	945.199011094794	175.44935841123	170.140720815939	360.752457900047
BGIBMGA003497	29.245032497139	15.1897981161985	18.5622893202175	22.7528222021647	20.981430563335	16.9623470028784
BGIBMGA000622	13.0240754438332	6.18795160668905	3.37303996460757	8.73339820073531	10.7499355269637	9.30005538576082
BGIBMGA007144	194.000021006977	683.885807729205	139.104365741615	294.902186126231	316.157269236942	342.526920248081
BGIBMGA011674	72.245004424534	32.0879497002465	33.6902838356242	39.8914303362254	25.1570714172386	40.0535930871186
BGIBMGA000367	226.883513319397	523.516066573638	434.701526150168	315.185025199197	213.732164974431	417.705063735009
BGIBMGA007869	68.7095826324466	10.6643032867484	28.3930469690447	27.992802204433	20.2509458957996	40.9233729724107
BGIBMGA002400	118.924092266961	25.9957375921544	31.7605112487056	29.9721328018845	40.7291072324578	27.7240945993451
BGIBMGA000390	46.1441783418328	25.6968631200597	24.3530421879052	31.9818202423321	28.0406973290253	29.5566081418655
BGIBMGA012648	154.392629910973	227.259093699412	92.7789988492487	56.3436120164509	50.9573567155023	36.1949883388104
BGIBMGA011337	200.685024540647	52.8250674524611	175.688282362599	64.4012809629641	78.3598184745895	64.9063076833466
BGIBMGA007948	24.8262558156725	16.1678657119159	14.7362041340585	17.1881864340241	34.5985113857145	25.7313533573106
BGIBMGA004645	161.033041637045	121.976241221854	98.6530570573143	128.605679340309	113.81114097293	110.614489100197
BGIBMGA001302	362.895428816153	258.1227305727	256.723480688419	206.428970692945	247.42176006743	219.80735679464
BGIBMGA013415	27.4316805474706	21.525160711968	24.1886999287907	26.3735347264413	32.7160190969286	21.1307486553797
BGIBMGA007092	342.555098986631	152.900765393854	234.851182471953	238.577708513861	127.261283497611	159.137014482566
BGIBMGA003667	59.8686598628894	11.5628818125745	17.2242590877214	24.6517700712789	35.0129964815918	30.1183588231403
BGIBMGA011493	176.975432494966	124.93731863692	159.378173185136	99.0255964206934	65.7944164566813	78.9196371306964
BGIBMGA000767	103.806824225431	41.2788182105508	73.2579022842623	31.9949242978828	46.6414429427172	49.8280769796735
BGIBMGA007303	276.539610608333	82.8927211674355	147.989127352397	126.134111599939	84.9549999790886	163.512761667507
BGIBMGA011321	112.960303369878	113.353826034383	51.3433867029688	62.0589659531224	31.2123502300264	22.7517150746163
BGIBMGA011948	884.20237615981	2001.34391476568	1424.3088159533	1047.4976509589	763.384378299519	1341.50522406077
BGIBMGA001437	187.09372719529	100.1056870849	177.806557414989	70.9507426887001	46.7557007800527	94.7811512200901
BGIBMGA012772	136.013067543939	49.4427159381297	124.55640636448	75.6573876529178	55.5723140216187	64.4050724782065
BGIBMGA001265	50.6268431252764	4.64630054545088	14.6559017255377	20.037966254445	11.261220380952	19.4861938037756
BGIBMGA000672	123.130959850811	144.364278948705	203.187017571437	64.6075319814745	80.6922212837403	70.7079837312858
BGIBMGA004675	45.6086800427005	15.9651753842031	32.9281740577631	49.2849391050162	38.8645465185447	36.1423634689244
BGIBMGA008925	358.160328595455	647.810453549489	92.8762514685875	150.106673307386	154.976691888199	93.6077284624408
BGIBMGA005752	45.1744434833368	7.94185464807631	13.5601443999259	14.476263221172	10.1398466476681	17.0499332599261
BGIBMGA007539	31.893760766632	10.8819156283416	13.2991332458897	14.4709901406739	19.9283546169487	16.2433474779407
BGIBMGA011272	217.490181480072	546.695733022698	370.457669973778	285.780012642908	228.71204102019	375.850161460788
BGIBMGA007118	138.87712271847	62.2342870632814	140.072445838882	105.480365026812	48.8273497662942	32.6925399978499
BGIBMGA009418	146.054235003662	89.1827697446606	73.6305360885754	50.9775339397545	38.4965655672347	27.3149616215159
BGIBMGA005117	67.6129186586514	14.8851507695461	56.0605243207996	15.3096435344415	35.7515872787353	38.2988142092707
BGIBMGA004377	224.021872850981	180.938883566109	95.3928082917179	99.3591696394364	84.6625575675041	83.4518925723244
BGIBMGA006171	54.8218383726157	6.73341426424349	23.7475115452991	13.8347164338605	26.5080471745982	34.1611781941785
BGIBMGA006945	37.1492925227197	8.33884675056482	63.01763498311	12.2211245900172	11.05626940632	30.6820387526645
BGIBMGA006815	93.5507031123726	74.2963241162977	21.3824782586732	46.4254886660169	26.5842436099804	57.4079896216248
BGIBMGA004395	210.211147475546	23.0787332081863	0.294704907087379	2.84292941870049	0.193261867923929	0.24666068106045
BGIBMGA006789	209.141012144675	112.979708850431	134.538906602328	90.8732043796196	74.9914390750255	92.2306172261052
BGIBMGA005068	93.9296014681357	35.2688035166902	37.0517619348635	37.3173272229131	60.7662561834294	46.249924645698
BGIBMGA006523	139.006370011889	56.6005906120635	138.743812212539	33.5126887283539	36.7275242268701	58.5738549959429
BGIBMGA006063	93.0249238356711	35.9735342004251	38.6018089067991	46.4066052276314	44.3055309931862	60.4061466862296
BGIBMGA009365	285.775206588731	189.929720313205	134.720470578849	115.119403589123	245.841302011948	230.542054660205
BGIBMGA005944	85.6617923169885	17.0798269698847	26.3334896598362	42.1762149103352	43.1221267386662	38.542972014299
BGIBMGA002596	42.1267481025274	9.79891075349678	13.1283473695348	18.308945488948	23.8244093668089	31.6308757659727
BGIBMGA005299	784.081497748479	3263.73960444108	803.109311583597	874.845311304951	1948.78545462562	747.446209877788
BGIBMGA004309	90.294736076099	33.0700079980596	41.6703853046466	79.597125639906	57.6017482929853	68.4634195886781
BGIBMGA000647	89.7621446201148	17.7766434934624	29.7785239784574	43.0312980670611	40.6801664502388	31.6684219127661
BGIBMGA011710	121.900306920079	51.1839227608082	81.9764088125523	47.5876341992104	44.7890997470826	64.7715180202026
BGIBMGA005550	388.832432401357	652.049069426567	426.20782956961	349.988030777179	314.878599000263	333.197169925337
BGIBMGA014087	334.724067686682	288.816888566922	454.334878269728	257.86519259993	86.6396600353311	113.172264180641
BGIBMGA011504	265.983342618904	191.190526322298	320.447380721462	43.4237162067795	49.4904991379597	99.4141208946038
BGIBMGA002840	20.2993098236819	5.69258444520592	14.1661056522598	8.39889405208093	14.2808483068893	14.2993447631039
BGIBMGA009562	225.848414177753	257.805725549427	114.054561233119	82.3989823687352	80.0054789749425	82.9451645111532
BGIBMGA003481	45.9120911174498	14.8107870481252	14.2345529343693	33.9465165784128	34.1832764798182	10.3460926498781
BGIBMGA003361	52.4590391116648	72.3358655726132	53.5854214095129	78.0529172852606	94.5763762470112	201.470878190613
BGIBMGA003521	29.1279076040624	6.76354737062061	6.17852833431005	22.0608985436343	21.8964519888222	19.1114934332659
BGIBMGA002920	195.029447478545	121.717258797466	121.981538159565	87.6087275437159	105.076980502164	73.9138445313039
BGIBMGA005315	57.0247695778805	36.927884978168	50.5459088079485	27.5004592318875	30.2677169288582	29.6832055358591
BGIBMGA003223	58.0203766530124	25.6527766864801	26.2365955282991	25.3275228136113	21.5706012852161	23.1773338621335
BGIBMGA003212	136.084872151708	70.8073723023899	102.331085100654	69.9303375460369	57.2822121324397	61.4346101507009
BGIBMGA013339	371.590522003552	183.506746304617	258.414102814619	150.7193536066	222.670802454296	262.644293193167
BGIBMGA009555	44.2706615022945	51.6512640130316	36.2667774672419	21.6812632289933	24.2067897397597	21.3918261523431
BGIBMGA011618	168.120706683793	254.282946558855	240.833994556882	155.380879119388	95.0247964964995	175.264786840234
BGIBMGA005793	341.771699771658	586.155850265202	434.821579622844	188.056574735663	112.280059425173	180.646493524009
BGIBMGA008664	223.392272298635	588.440394660338	281.110372968202	201.128153397088	155.152626830033	110.21479673039
BGIBMGA010032	260.517296915485	302.603053815744	374.864641815146	219.853208379505	94.1829503015946	169.373667661509
BGIBMGA002539	83.6582927150365	27.7942692007025	41.0166079614113	38.0140276557666	49.3646028354264	39.8180813711869
BGIBMGA009828	15.1459585862354	3.84375332416385	4.25551803113984	12.5025750104587	16.0380034211783	10.9361617861925
BGIBMGA004175	211.836643347287	120.953231391595	230.51282005271	91.0918891145175	62.0897673857422	113.105134115355
BGIBMGA006360	129.181710949283	62.4981091912902	83.5286456453345	44.5203983921108	31.661591499375	51.8964056273783
BGIBMGA009992	117.207493495628	48.8939350669988	66.5720008591933	43.2342876269706	49.1947415301973	55.7441746093566
BGIBMGA005592	91.7406287687019	49.8993714089402	59.4125092688156	43.2385196617899	36.5033016134717	50.2793132273621
BGIBMGA012240	12.9399682079155	2.20413442772985	3.63696781169409	8.76945952964225	8.0245429295698	11.8803152721461
BGIBMGA002594	206.838188952972	143.668644048821	203.470089184624	122.926864148847	89.1295103477319	135.060426251766
BGIBMGA013063	146.177307874716	63.1724604136829	120.115515814982	55.3651597871436	55.5712634258455	62.1354122652629
BGIBMGA004120	36.8499308268435	13.9802201381736	15.6437374386989	18.7514561295574	17.9365283388424	20.0709654331729
BGIBMGA002569	117.63247993217	73.5662747911308	114.156050795347	74.746996504086	49.441907582596	54.0069434055214
BGIBMGA009249	138.182137862928	123.951705569371	149.889912743696	148.834582855628	113.860720831115	186.403009596869
BGIBMGA004277	76.1938891019883	0.3379342503653	11.4521776043862	21.7110230640411	0.39736084993705	20.3199222740266
BGIBMGA014177	121.019847933353	120.380711983471	98.408096004247	37.3143533716734	34.54029681084	42.3377184838016
BGIBMGA001194	22.2529873983028	9.93712898461479	25.2697379757465	22.6351332765106	12.7669001165704	20.1345205119181
BGIBMGA007628	482.142105523375	32.0418549368643	115.932825429661	168.365759452273	170.99656995202	535.131568653127
BGIBMGA013836	40.1958777050126	4.40743600663002	2.1289130601536	1.47581780200344	1.16341721486544	2.57377944482977
BGIBMGA007315	38.8813186499073	6.29800150992547	12.6749190127846	12.0416570472998	12.0882732963392	16.4847917112258
BGIBMGA005831	166.569037391148	801.045756163759	222.674962899953	110.028930976054	1.23154459283938	12.2003476176934
BGIBMGA004059	239.958438448895	204.001323735447	145.346700743214	83.4281581566281	57.7477999378665	81.4250224364328
BGIBMGA003362	140.260510018132	67.8903012366533	175.281543076583	78.3355525423384	84.1179323209889	114.985586760472
BGIBMGA006878	56.7118158201443	28.7900762301736	28.0235035819961	43.8022858466373	65.7410927499526	44.9553703832259
BGIBMGA010294	149.348118240614	239.270649815287	255.592040199876	118.007969506387	69.1176912896441	140.34376100637
BGIBMGA002713	361.129595795363	373.916567705333	399.472501556942	168.788780915989	147.845328961806	203.906163009972
BGIBMGA011572	33.1590683093594	8.79918786008948	15.214450392364	24.2819618585477	29.7980567451113	25.612637106193
BGIBMGA004833	150.566161880764	73.4119109969523	99.9162261105356	59.9607184549066	26.1605173064926	49.7720406114335
BGIBMGA005071	11.1409960149528	2.33834230639836	3.47052066179652	6.37696511572562	7.63450517008155	8.25314879220625
BGIBMGA010574	48.8146735218876	2.9724851387491	7.58995468305164	15.9768660752324	8.44158186053573	8.8767044680485
BGIBMGA007670	83.4637385459318	190.447976152522	125.039082007074	74.8235815414878	61.9086785056031	78.0258208674507
BGIBMGA002582	110.177441856887	78.8845340327962	65.3244009143873	69.8441091096698	49.2161402145145	91.6879637277722
BGIBMGA004527	101.289009033286	125.3772800839	48.2457559415699	15.1505182686026	86.0149755300039	58.1347052127169
BGIBMGA000897	116.115486812252	112.815970141952	127.546810262882	86.2577276255657	52.4879907094598	83.4601080436139
BGIBMGA001943	137.504798633582	199.896658023004	135.343228579879	114.558451780084	70.0022094458745	98.9696618388263
BGIBMGA012510	122.485819900482	18.415175701604	135.689330960815	217.794032623714	35.5253247934437	77.2669490464586
BGIBMGA010129	70.8458541358992	64.3105045052822	106.017361575545	71.0491683401582	24.447626292377	49.1402890157097
BGIBMGA001551	87.424199477969	29.7414385956041	47.8096846215342	40.8414558235472	35.1500554592025	38.772799575548
BGIBMGA013576	89.8563964857574	37.6863080955024	36.9521740277617	41.497354254217	56.1833892346554	52.1970830616566
BGIBMGA011180	52.5965358222566	5.31503301876628	24.3356670151113	13.4520199954701	9.38930574997087	20.0229091746015
BGIBMGA009791	205.605556610046	81.6466122749022	292.823640146246	63.4501789322805	55.3311375289056	71.0653074529231
BGIBMGA010277	191.60688041532	921.745866251176	241.517568706996	95.721519938874	25.9447889755919	15.0557481239621
BGIBMGA011308	127.556988378471	90.8583619487826	86.9488007459953	51.51374300472	49.7203110407352	45.3184847899619
BGIBMGA006708	41.3611953676891	12.1592066197069	15.8779786675649	22.2991758252822	17.7012094539305	22.8538671839682
BGIBMGA000553	33.4323890333535	8.03381510915432	10.7635981704335	21.5889189644028	39.148170196332	31.5147039182257
BGIBMGA014105	92.8289716374951	47.7086967572089	67.6910715815608	52.4231775851324	79.9934676034861	59.9977646591131
BGIBMGA007223	81.9486364161562	84.6266546770424	50.6718444673192	45.4197314066629	47.7734779786863	25.4306251986309
BGIBMGA001035	86.3428260147134	59.8772721020068	68.5507741772374	87.7398794965756	89.0134778812201	83.0164650081346
BGIBMGA009263	40.2736748910226	6.75099069377309	8.30810172493873	35.1928474238758	45.6773896800315	24.3353900345323
BGIBMGA014270	94.0260209772582	104.737641078838	57.7709589505319	85.866686710713	122.983776131412	106.124048757147
BGIBMGA010588	272.060158024274	297.195442078207	244.092068044261	137.399230064433	95.9008335720296	146.985404363282
BGIBMGA002295	162.453243996785	52.8374540829465	72.8497480656218	85.3004711783669	64.2000236087962	51.2617326838544
BGIBMGA001301	106.597649208544	86.3262452349634	75.7298846958096	45.3279577299716	60.2864720783913	56.6567042327325
BGIBMGA003420	177.842089755149	153.565805926123	201.277485854302	105.656345526367	64.0346205299366	62.9214420739143
BGIBMGA013502	52.1269854242297	12.3406490807624	15.527924185604	16.4283130350054	6.8799379998886	11.8632602499527
BGIBMGA005115	215.063820429078	80.6897096032338	117.565481703203	101.197883904628	61.577229641969	85.2206577677622
BGIBMGA010352	101.94742361846	53.8582711519697	68.8494010739884	98.3008321191893	61.0942306778214	135.359082901939
BGIBMGA012839	474.277144659794	133.237924603267	204.65333808694	145.678060275025	97.6056459914938	219.892634976673
BGIBMGA008391	88.7669670710745	23.7500328808159	104.224701214043	40.7039335241442	20.366888174859	27.8510553115913
BGIBMGA008780	189.498177529989	596.151280348775	321.441048788619	491.715897529909	391.198992513635	303.414086459228
BGIBMGA011500	76.0211563586315	19.2469184304914	96.3700475752017	27.9555434955416	22.9283451683572	36.176899888866
BGIBMGA012659	147.830917142479	160.194053189748	62.9826487146741	78.0438000189033	50.9343624973391	41.8618412999735
BGIBMGA001849	61.0761123725225	28.4546399050487	41.4981347292416	25.7691245166494	17.1036753112677	32.0967211229911
BGIBMGA001929	59.3357540202613	35.2837477990331	54.0740705037506	40.6631592776973	32.6027157772417	31.2232165015939
BGIBMGA000484	56.442088619396	15.6337168716743	29.0468035478855	23.0080141541635	23.0068770090873	24.4985743809748
BGIBMGA006260	125.096695825361	88.057714251071	90.6737656776786	78.2699082245655	89.3620140589903	80.5680841054392
BGIBMGA003395	63.1837825378238	68.2016188544165	64.34302761614	36.665086656077	29.2308575234942	31.3963809749801
BGIBMGA006837	65.9573645235057	29.9450213844306	23.0199823691613	40.6865455309955	22.1382521676593	18.9717739386091
BGIBMGA010515	82.3506512400274	60.0309027080961	73.4587746073919	63.3321082109664	11.0958580791742	29.2927519488488
BGIBMGA004809	272.196524148377	616.918596030586	52.2026963160715	262.029529257317	533.088549078322	218.041676620507
BGIBMGA006250	26.3598587073096	2.02279923124792	3.51633996598064	9.39352759635348	17.4478084856936	17.0136621474819
BGIBMGA006013	87.956582497583	21.1373229686735	90.9198906377016	25.1160063462071	29.0162469608578	25.1938072376162
BGIBMGA005763	147.530012487081	27.5680050696941	17.9331071121256	62.0501749842081	38.7181648589726	37.485426055059
BGIBMGA006162	35.7077640748892	6.16664515782881	15.3124709863385	12.2456902181367	9.40441213628793	16.639504341649
BGIBMGA005177	63.5688776893105	53.5719224870576	53.6906165750804	48.2568085133466	40.0488464368812	48.9805216006859
BGIBMGA001547	30.6816625647918	7.44370380487513	9.8695536539708	13.6489535499933	18.470558581881	18.0025700633912
BGIBMGA001601	130.727736267519	9.32580895667911	13.2337425049681	25.3118395766975	6.61983056458419	22.1869721470324
BGIBMGA010171	19.9232487608558	3.84985598068262	2.38553020879422	6.88562721593513	6.70098899656276	7.69305007776755
BGIBMGA004400	107.17155372398	4.03853372969025	0.505208412149793	0.668378508233258	0	0.112759168484777
BGIBMGA003009	144.854778139872	152.848018413025	132.934742349774	69.9944095351845	39.1641092350632	49.4502554114711
BGIBMGA004688	56.8772607708013	61.7006158173896	47.7642365894057	54.6193455109384	20.2105873625046	40.5862727285062
BGIBMGA007519	16.9427416554638	8.66588920400165	8.29342022649619	12.8325863332026	16.1946731508463	15.8801329785122
BGIBMGA008847	252.584153371038	354.781941557123	282.392790969062	330.923001118576	268.963257374428	287.003405785004
BGIBMGA003178	82.018590624303	15.0299311472711	39.6431359955492	33.629750961867	61.5736968118117	27.4595746144405
BGIBMGA002750	115.203861562733	130.613987867398	124.439147017646	101.309820499262	83.1267609407799	92.8677464192594
BGIBMGA002898	172.35252252459	130.172273240714	200.878389051364	96.9990235414901	59.1628033125423	65.4878860115898
BGIBMGA005014	19.5999320395624	5.86218854662415	4.10032952032284	4.25953002569296	12.6062439456904	10.8530699666598
BGIBMGA003815	97.773444511085	26.9212730546488	60.3392163781093	35.8440335634946	37.1796335109713	37.3915987172513
BGIBMGA003340	198.692916917091	250.696189045131	288.002558853917	119.427162284872	78.6786285672882	84.4605246910357
BGIBMGA005518	88.1358546811537	35.9996741953026	25.5341678968924	44.9186426417004	13.4295713860443	44.3684974848471
BGIBMGA010684	302.834066317706	232.1350334933	266.962152017138	126.207464689198	85.879082867082	162.050418738829
BGIBMGA002504	204.491044781544	38.2092153699116	149.287783706727	80.3590217190497	53.3880929163876	68.5869266965202
BGIBMGA009674	58.2185087360025	61.2737817424472	39.7293372981849	58.1281558475843	51.39573763362	63.3016063253638
BGIBMGA006108	93.5066142670229	51.7226701523145	83.0775913314294	43.4945212413584	40.0708427663406	47.7637465985547
BGIBMGA001558	32.624426821115	6.82638329488949	14.3032706430735	14.7967595758193	12.0086838492682	14.906195024283
BGIBMGA003153	117.065693002979	43.884322251444	69.49089239404	38.4334169892586	26.4946537035178	26.6012931527033
BGIBMGA013439	94.7756738067357	67.0157736836206	134.563960796715	3.50523825030984	35.7515872787353	46.0733691373106
BGIBMGA008226	58.7362769976072	21.5874416651266	46.1296752625101	25.2204815706226	32.6306799209351	41.8896103489287
BGIBMGA009974	37.2442814371821	8.25069357853458	18.0849273153811	13.5295388654665	15.5871013932423	17.0724762853149
BGIBMGA005561	13.812622320475	1.24686085479611	2.11478250356791	6.02116845779099	10.6997168707328	6.71347536994649
BGIBMGA004782	91.2195371626602	61.950673939345	53.0468832757282	43.5374333835275	31.8733419099156	42.4003386110066
BGIBMGA012674	188.931029972848	277.917454006945	228.23827282515	154.04321822504	86.2676164066233	142.924969705868
BGIBMGA007971	182.460755025174	54.5779679797723	164.279307221187	50.740283934891	29.8222116193601	57.679226301685
BGIBMGA009018	68.1397940034392	59.9794758036524	44.2925964567747	35.8525462811877	45.0239122199199	23.914834873903
BGIBMGA007043	410.325978292992	504.494492775402	381.768261021597	131.400370554794	77.3458667159383	143.168157007002
BGIBMGA000894	23.6334664139421	3.90188706491682	7.41767372516927	10.1499826393362	5.74026850380552	8.10486770042406
BGIBMGA000776	67.2281422037308	416.143618327461	115.888461578633	286.516253014547	41.805274005995	129.706497612018
BGIBMGA012151	102.049891262425	51.9365502209302	88.7397905903429	53.239805310994	62.1185679245358	68.5729778795322
BGIBMGA006315	82.6320269443673	33.20403863428	26.0595190744491	27.3005070961513	65.1753829685136	42.8521214167471
BGIBMGA000928	71.6863666588261	51.2701739546757	42.5661651061394	30.9655024360119	54.8286803805677	42.3593700937543
BGIBMGA008812	47.314144745019	13.5875467192614	29.404191211717	26.2414986004436	19.0462079182188	23.5038054160544
BGIBMGA009045	145.447470951782	83.5918273451139	129.793419725974	86.5090604992593	45.7832221259789	67.676938195141
BGIBMGA013536	107.838596589482	147.152605285134	66.3638612647392	92.781032243161	124.871324412348	66.1667276944657
BGIBMGA003709	54.898303561644	18.9429019589718	28.0920735456317	35.9672595334423	39.5395322606971	23.7793747171099
BGIBMGA005499	66.8611455426707	33.4486367405224	48.025984858684	29.8776195295628	6.88380367652851	26.4531617176787
BGIBMGA007474	270.787639447816	74.9007127773947	62.3806086901956	223.781479287848	92.9313496331349	119.073681919925
BGIBMGA003171	50.5840839672314	25.9832133344042	35.5466124695689	31.3916744216172	25.2036212463147	23.0990473087198
BGIBMGA013678	318.371645636186	651.627445966049	405.329137210501	218.799557702291	139.22715990235	182.662686049037
BGIBMGA012888	144.955196705283	168.439347559975	208.473568559541	107.715820172592	89.6317203668816	75.8457785314836
BGIBMGA009312	57.7759625403291	37.7262264208122	125.615457548489	50.8211669247253	205.822094337115	74.7954605132654
BGIBMGA011687	53.9499113731096	14.0705536896665	15.9268782395484	34.2479407835899	31.3890884268099	28.8471453896436
BGIBMGA005441	45.4224427460853	40.0883272631149	31.1113385430706	37.7034030285428	35.509213535034	31.6183454706353
BGIBMGA014080	94.1177781535244	50.119071448165	31.416289183887	5.64596528895773	33.7772818075857	30.058882388673
BGIBMGA009814	216.977471669222	258.293423917368	194.732730184895	107.344454762842	98.9093896680149	87.2053692057928
BGIBMGA008957	49.4102501224887	28.2263789739846	39.9220039008677	24.6762556581071	28.1543264927134	31.7850339804196
BGIBMGA006036	44.7159754458089	22.1534217891727	28.0741422451936	24.6042259014368	20.0728696730929	52.2692309965565
BGIBMGA003116	100.999722766407	53.4913611342694	50.9571575709268	43.7146549576803	35.3493525693586	41.140011774446
BGIBMGA014198	73.9171358149307	0.291604554750703	0.156859063449734	0.129700466567442	0.411460751063848	1.48792088252594
BGIBMGA010826	67.5534739619966	20.8147546387365	18.2303803041064	31.1766100596257	29.8407734369331	24.5495641681272
BGIBMGA003652	58.9597147945285	11.8491937754899	31.6658287122584	32.5282922142989	35.9448401694264	35.1632476214485
BGIBMGA007206	96.6068150063382	32.485824566449	18.4754316422061	56.5233948865731	53.3096800006312	55.9548778756023
BGIBMGA004415	29.1355110841424	8.60035935421713	6.74181504579972	18.1289903675739	39.4753149570451	17.9010795466022
BGIBMGA004376	128.664113282384	100.201074961308	63.0087392899495	53.458513431403	40.8708020687013	39.7436364976274
BGIBMGA002186	186.306887417323	483.44166953981	299.895322083632	228.879854634877	190.288001629752	140.314690283245
BGIBMGA001060	172.946406139306	135.638960334419	108.222346069945	76.5269634397167	57.7917100404181	70.8792910618825
BGIBMGA000204	35.041130017875	6.53642825033498	10.4733590057207	17.3406198147681	26.0011543845347	14.2968325522345
BGIBMGA002675	51.7305638923129	27.7612506654852	50.0353675064291	30.6427178058503	27.8659455812815	37.7390842022489
BGIBMGA007120	172.482742852069	61.7787052439142	39.4541432009682	79.3725875782453	37.7217856330762	47.3214425086589
BGIBMGA003066	133.351351285948	95.4490320535461	95.1073409710666	71.5844849596147	58.1490855547586	86.2659458379356
BGIBMGA009704	281.17494224634	769.14883241283	308.192796788494	200.474693254382	139.022699967976	317.347131118146
BGIBMGA004510	75.6820961865108	35.3251102551669	3.01748169017769	5.30475814623286	31.2865439016473	37.2235271812483
BGIBMGA001646	15.0112438190669	2.56126000589367	4.1575494767352	6.44207806277531	8.11023428742767	10.7083623671043
BGIBMGA008071	16.4472142957709	2.3405734298517	2.90957058772178	8.3970273396368	5.8816676803491	6.75213868008112
BGIBMGA004164	125.018242980314	89.0115283048434	67.6363164461027	129.484751041165	268.34982739592	114.2786670357
BGIBMGA003658	106.324389491236	1.55580115561354	3.0589844658506	8.52661900092824	0.832689116396275	9.0817974201723
BGIBMGA013107	68.9920250869842	194.276056482407	138.32732870121	49.7463348918504	107.154210238516	72.4374457890358
BGIBMGA001182	27.1882012301783	22.8567488131473	9.85079682596856	29.0639344672615	42.7887938832214	22.826882162223
BGIBMGA007268	79.0689835692558	70.7144278136914	67.0202086264079	43.5532824673948	31.1670114808053	38.5512596154967
BGIBMGA013244	139.106230909886	139.056643886157	82.208854784859	88.7070128529697	50.0246266254345	61.2180977806904
BGIBMGA005500	66.9722761508991	20.9054655183611	16.4834948031924	49.5509518827448	35.9357886842505	31.3124353840354
BGIBMGA001353	125.511671798244	41.8852065439425	84.6547711397831	35.3326841592881	40.9440054136916	33.3702934206195
BGIBMGA002412	16.751103392065	1.8904401743344	2.49602730242257	5.92150850024384	8.05086321283104	8.89291474454444
BGIBMGA008405	240.729373858205	206.799558896491	301.083451651736	134.684754816901	74.7844006180156	240.402933371081
BGIBMGA012922	41.8410578372594	17.7135881079873	28.6200565482857	20.3460916030589	10.8723605126347	16.2020830216564
BGIBMGA008595	130.565168568387	81.1224358744017	79.6820717556849	58.9106912236634	44.6672001954145	52.0463206579597
BGIBMGA009261	182.799854721325	2.35409927012286	323.66887373706	27.5865686807473	258.427354014529	3.6176899888866
BGIBMGA002544	68.7526859009493	46.6222872772678	91.0881816563341	54.7070440400372	54.2852804287426	51.2316176772642
BGIBMGA002984	60.1142245054772	23.8985240602572	60.1258878941645	32.0734445793259	23.9298774155722	36.5380462216636
BGIBMGA004221	65.8846686625274	29.3236217287682	52.0273937105677	41.2256242920906	23.1475840296033	37.4625817752756
BGIBMGA012298	76.9381671577859	57.1120072993197	90.4256142726652	47.7160286010233	31.2546676470354	30.3790126219087
BGIBMGA010381	56.0845917617959	25.7654459245911	61.5776649340257	31.837670298921	20.7863875722626	30.8639638665398
BGIBMGA004343	340.497044416356	201.710303578339	319.598803944878	274.775100858198	81.533771573554	173.010703586165
BGIBMGA000853	22.0341690302826	6.31748114167659	9.32982561636855	11.8254304257407	22.9173704728497	13.252605130826
BGIBMGA007605	63.1726449064933	16.1035826792929	45.5262717123508	31.8727674782271	58.3165046271003	42.8587535295418
BGIBMGA009003	14.4214686104692	1.3145967140203	2.0157667861288	9.2567723435335	9.98888461023954	7.65565486992133
BGIBMGA001966	45.9202611803608	31.3682630627034	45.5831185183355	40.2606827778988	34.9199233419513	26.8797738188911
BGIBMGA001470	17.7180760452695	2.22159192405959	3.79010208014586	10.231288492784	9.58777591759164	9.55293356448411
BGIBMGA001593	223.776999402917	200.048298703261	142.847678535354	78.2559836723106	54.8311528138461	79.7771117029799
BGIBMGA014455	98.3919990561356	148.819967939086	93.0846499385993	68.7427295717906	86.0799403268489	67.2890337932908
BGIBMGA002343	89.4472718692142	42.5454832453415	36.7286515632899	43.221810199084	53.8703652418814	37.717941858158
BGIBMGA004657	139.025776178302	79.2715766529987	132.92503760644	49.2252653356205	32.3271552030164	41.4789394677201
BGIBMGA014135	89.0661045174988	119.277624109456	77.3979287413482	76.3622445656497	157.569161802207	104.189471679934
BGIBMGA010289	35.5663550091944	7.92860634177379	13.1696255354672	13.1566712169718	6.37764164148965	10.8078488417987
BGIBMGA006154	137.676212938817	158.268372090944	179.133050459596	77.7338129627534	33.7397815872356	42.3619827730915
BGIBMGA008725	67.8314961638665	60.9957885159849	24.8255195290386	100.270064078095	47.825972707155	36.9392759103809
BGIBMGA010825	191.796807353744	30.1324706575726	36.7032484284417	90.2578463389851	54.0478105210987	34.0921293867958
BGIBMGA000806	44.9914809856909	24.0979838282709	6.83605944954676	11.4329069097327	29.469102757228	21.8788678372983
BGIBMGA003464	51.5968316968177	9.3562009347714	12.6117552019311	21.215337605958	20.6957868792328	17.5763568409833
BGIBMGA001307	217.599424232239	377.103010203608	282.220826958761	197.144709182511	222.188805574478	158.52484131947
BGIBMGA010794	91.4035521842739	49.4368502333183	59.3003776456311	41.9578080247513	28.7598799225983	41.9416741800999
BGIBMGA005584	73.1624962169134	110.712318437736	94.1304094338139	29.0258953033185	117.260066276066	69.7327402196233
BGIBMGA001188	41.7853527037141	37.011347333743	42.2312863133899	24.1841485353445	12.7869341099842	17.9627733691367
BGIBMGA009463	40.1126770450439	11.1407537520608	16.9467615582094	25.0220386800495	20.4327779884674	21.8872400281149
BGIBMGA001097	54.2988723093607	10.9705597054269	28.7036857077727	41.2220822674929	33.394900245729	30.9084193225263
BGIBMGA011143	49.0605606821318	35.2270327068941	23.8906287271247	26.0862849046709	21.9413414941382	22.4094316542814
BGIBMGA005999	29.1526767978651	8.11279139877853	8.7791584503944	19.7523617936725	23.4759815024159	21.2876166392503
BGIBMGA002967	47.6550203816104	57.9165080719189	34.7768678896465	32.288602874757	23.7562582634285	28.0189571345573
BGIBMGA012089	64.6192368668493	9.25078573884232	14.3040817548948	118.942225013718	12.0604429484979	14.3159171933762
BGIBMGA010620	79.916557283752	80.7695430349006	88.3944289508641	48.2098196887405	32.5182884660051	37.2927175239925
BGIBMGA010315	209.752614141489	1.25869814139227	1.3541503958572	5.97169405562837	4.35940061570179	21.4313786683409
BGIBMGA009236	53.0846010327117	13.8357453694578	32.209066854984	22.6159801767674	20.2608036713562	26.1032036497155
BGIBMGA011701	272.476903847464	153.152640119067	75.2301253728509	219.400308801114	158.545008740503	191.229298916683
BGIBMGA013449	248.844046769201	308.857824240119	363.960560252913	187.958247853512	91.2196016600944	141.912111836779
BGIBMGA007127	14.6618228416321	3.26513674000697	4.53874539963093	3.9302468903524	5.41686147466712	4.75458585933241
BGIBMGA004060	33.1632939299606	3.74751657318648	3.85470442677688	20.2079184634528	15.8119082961907	15.0121331793636
BGIBMGA013142	65.2382096014493	18.0434674893751	38.2423646563467	26.3562371743475	27.0351024165139	28.5379529003804
BGIBMGA005127	139.359920084798	191.565579414525	151.962390728597	139.247892685149	148.069841684968	121.739116732405
BGIBMGA005755	135.328848016229	273.508202671173	202.623019300168	737.507580836702	1491.73565072265	722.670948110562
BGIBMGA008828	199.543432814182	395.764279246411	119.430960578301	102.64262939573	156.329996334076	154.987133304374
BGIBMGA000201	140.136258653736	111.5806681689	98.0874057709281	60.1899229571002	51.0211331319172	63.6278694182716
BGIBMGA006613	21.4936034439518	10.7428808431346	8.2645506552765	11.2728331732819	15.1248418375249	12.7691587354772
BGIBMGA002971	94.298526092251	66.0998417025942	83.0301264528667	37.2477748380425	23.3723976919332	32.1828028491126
BGIBMGA010761	54.3380529825285	10.0642451996292	88.7592239165768	32.5945919181752	40.051589508555	17.1478505473225
BGIBMGA007975	53.6711261138638	34.7590707651274	41.3043249844344	32.889930065704	36.3956353313347	25.7469864118453
BGIBMGA012660	81.1818336975402	76.4658407509872	5.09302994043775	48.823438806428	2.03575593543809	23.5465607755462
BGIBMGA004691	33.6743862052918	9.6573632666506	13.9133664519948	22.6203342354668	17.244720463324	17.2121151024046
BGIBMGA006819	100.01538103357	108.087490131071	83.3679376855368	42.9536019002674	27.9438821460962	35.5980694906442
BGIBMGA003428	45.8419242360264	9.98457290433126	20.4120610646199	24.2908700549886	15.0973550722269	14.5627351247554
BGIBMGA009000	49.3638836035083	26.5404596736973	32.6448578939199	34.8135032823097	38.1880737313588	34.0151095296533
BGIBMGA005798	40.1770566301507	21.0179590616468	41.2659997690839	22.6410455484909	18.0409713927995	25.7726748339787
BGIBMGA004592	35.9264346301089	23.4832387991349	19.3856887882078	28.7585324892087	27.6931372610462	23.4185131947259
BGIBMGA000238	66.4297833133632	5.0592790239875	20.4910868730385	99.9828694046256	3.98930670578777	148.77191793804
BGIBMGA013032	21.736991377944	7.91205938911582	6.24305418817067	12.3341674531548	11.0092802442438	11.4458539634902
BGIBMGA011237	77.6873997543135	66.8154784146175	51.8210817056691	34.3411747421659	25.5105665659586	29.4133925183389
BGIBMGA014558	86.6256745549436	17.4459695343574	34.8117192673782	27.8018135775328	9.14529744817384	30.5992215232511
BGIBMGA001032	57.4046668749206	40.6545784793224	48.6437072757393	64.8684857047763	35.4135950897744	38.2090191312817
BGIBMGA010057	77.1375211131745	148.590745930155	5.18992343587053	228.046676755452	59.0545086611013	116.096541710664
BGIBMGA007554	14.6369540001266	3.1963269468654	4.16733471630093	7.46467957059506	8.1810953537245	8.27986607780807
BGIBMGA002375	47.6081609305752	29.8190571440466	40.3172077199628	21.2844953872498	21.8337092748769	17.0294827411482
BGIBMGA002209	149.606701251754	167.530904618598	182.053267790361	72.2476044423399	92.8632306302886	86.4188374915341
BGIBMGA011012	61.1926310781951	5.04139412924772	9.42602310514863	35.0111444060359	20.899041071343	32.0165564016464
BGIBMGA002462	53.6008512770298	25.8015664003486	47.4724650331941	15.446812628484	30.2235356433984	34.9505642994129
BGIBMGA009684	123.246591946259	125.638278046457	124.376982701307	48.2485735630883	40.2588628619034	44.7689136124717
BGIBMGA006193	63.690241009779	38.6426108554082	35.2467068876505	68.1003435610997	40.7653700074207	56.7429193408395
BGIBMGA009138	49.0693407934874	26.1870002808467	39.843182485379	18.6963222556967	22.6804880875476	26.0473679199835
BGIBMGA014418	401.679530674701	315.463788961202	499.23011260602	96.7720677732598	69.0093531463752	200.642652460557
BGIBMGA006839	43.0626480800894	25.365986303211	18.380343737491	30.0272339215797	61.8640011771458	26.7221392576631
BGIBMGA012327	7.84288842784157	0.964724456995528	1.34141543915635	4.70112230594848	4.30847977995425	5.21209602224689
BGIBMGA001525	84.8019249502892	44.1613586358523	84.976469028851	34.0405843839154	20.5617954561688	42.0482328216492
BGIBMGA006207	50.6321444238268	17.7255610426112	16.3727085085934	21.4438104724837	10.6536786963873	18.2714000091238
BGIBMGA007512	24.991226647781	2.99135907254353	5.91835956267003	10.5228706757628	5.6827412205041	6.65725034274532
BGIBMGA012635	63.4009663487682	59.7956651327732	75.0917765714612	31.7262933629779	26.5560815891536	33.2708866191046
BGIBMGA008626	40.4120435814342	8.08259212932535	19.0691410468304	17.1270172531863	19.2079560026041	20.1455677812509
BGIBMGA009515	77.2880333494929	88.7702585572088	139.654761370567	49.8568593485246	35.0770290281931	51.3350209423009
BGIBMGA006825	67.8917694536163	17.8808067638343	33.984981263461	41.190967808683	24.0528199050467	33.2509440297226
BGIBMGA004984	30.1723331994073	14.8629957906267	21.8842160037144	15.3439582266452	9.20175861470061	11.8821489371056
BGIBMGA005439	136.531321922592	158.135206010941	152.837894214276	87.8719700250221	62.8126839001825	102.742395684379
BGIBMGA009103	57.2058611407509	46.0572288933623	45.6743214101568	31.8262885410978	27.5058064091062	32.2156304038282
BGIBMGA010628	13.000884876824	3.59904986253091	3.48478254810057	4.82281379114309	11.1399382166469	7.42844602546474
BGIBMGA003727	41.3680447360937	31.3101548207392	18.506832682808	26.0967127448151	24.9604734863692	25.8601451496692
BGIBMGA011896	18.9242226844522	0.969737958276997	32.6773597655149	30.3544937391015	5.23737279066844	2.12779053600359
BGIBMGA006609	20.3656248046346	4.60990786155692	4.36538981892779	14.381307156181	15.4486299522937	15.3499595145985
BGIBMGA009981	77.0004339632614	36.8857781516818	34.8936533708182	27.7476442043445	41.2143072912346	31.9047534195778
BGIBMGA006497	90.3797034431097	106.176841873281	64.2788022493957	52.7847642399599	34.567572447364	40.5224091654576
BGIBMGA007951	69.3633412532213	38.0122146928558	19.0960724077621	23.2511475738092	23.1861413663268	28.5789268370358
BGIBMGA003044	14.6326318165133	3.90085900776072	4.48642549568869	7.39868136436487	9.52508900612678	6.92593797007411
BGIBMGA010671	141.402745736561	209.890177008282	222.369244962657	111.807030416996	64.7849736977367	102.574131033734
BGIBMGA001546	9.87721244925388	1.37081659548606	1.72795086752372	4.13105623160116	4.80657925209568	5.80619818587332
BGIBMGA011857	11.8810968362594	3.41580734568847	5.23549674069144	7.84012833480135	7.25992408201193	8.58808145187863
BGIBMGA011479	54.1606756679934	49.9384621816852	21.5532832048229	19.0096482026342	38.1509373869291	15.3311835204708
BGIBMGA014403	74.4064523090102	38.1777655527458	50.8223365577138	38.4711537756966	28.8022525744694	32.1013880899714
BGIBMGA008426	75.6038204772719	24.8077960958041	37.9162110840015	48.9136031283742	35.6502094795168	40.6646672168519
BGIBMGA004909	63.8428107317322	25.3190181713736	31.0292083115341	28.8366444897639	27.5863728389916	30.1654921129003
BGIBMGA000903	76.913891821487	43.3533841398874	84.0845644206052	38.9534851735298	14.436212087713	35.2234002018726
BGIBMGA004898	37.7453475589167	5.17542434958308	8.1909966924057	8.26650709053761	9.57457651012441	10.9083018748871
BGIBMGA014246	62.8851947017092	92.585374810274	94.2792908494949	39.3364166629	27.947881842961	26.3607474349444
BGIBMGA013661	27.5041528495384	12.4506472624134	8.22489624519888	17.8166975486993	22.7603567874724	17.5706764701872
BGIBMGA012388	28.7646013888147	22.2476120905619	24.6537282098253	21.0891949296508	38.4147442063268	27.7661225800732
BGIBMGA010068	100.838061396928	52.0170773331065	76.3416465799729	54.8171127777826	49.7151314305883	67.5631386320392
BGIBMGA012665	102.149113324907	73.0060759668939	144.633826269312	52.6820257282471	49.6087834258434	54.0775804567132
BGIBMGA010406	29.2915943520321	34.1481385446096	12.3811179734247	15.1405652889135	37.0878544712645	52.2499336627276
BGIBMGA005131	16.1661674992746	2.88035855128064	3.00228593328267	5.83971464906667	18.9993249341842	5.56414281642427
BGIBMGA010790	103.364145330314	22.040358396175	49.2105126831137	36.2195809393894	15.6849419875505	28.1489517863191
BGIBMGA011009	46.7215066905	22.5993529931794	39.4309498280854	20.1723024797242	14.4723406479957	17.9145225411211
BGIBMGA010642	77.0726451492442	51.2651636068092	35.7022878421612	51.1352403574611	38.1643489209566	33.566789339855
BGIBMGA003972	72.0395260120678	89.2758559929074	100.341536280614	52.3590806573796	41.5891866844536	33.7710911617652
BGIBMGA005094	39.8790233281089	6.38245463653529	5.10309074003228	13.8736740831591	10.0570502808106	7.96090571730266
BGIBMGA004558	19.4550440942063	1.69760398070831	2.54383108934579	4.57352899413133	4.27742564821573	6.97333402284379
BGIBMGA004540	162.413695454239	538.931087558697	280.065689174645	159.623870090117	655.965523440407	209.622778344811
BGIBMGA004315	44.5448964419948	30.6431904992264	28.8611009008623	40.046068247535	39.7398810449679	42.5426964486634
BGIBMGA005168	23.1606148209386	6.40920557555764	8.56823720219962	11.3079900883837	13.5550518489539	15.476966335092
BGIBMGA007119	72.0295120931192	32.2718760742602	28.7867753242952	29.217191768759	22.6406278272883	25.4504490718172
BGIBMGA000582	52.3468672532649	20.2529720813193	27.5991950691995	37.8879711444612	68.9110568621432	37.7979413046513
BGIBMGA007681	67.2601556047802	104.127584923291	100.968403379611	65.2417818620377	48.0128116029127	52.1152133304702
BGIBMGA011993	34.6640483430962	10.6673345028633	4.70882512127206	14.3480483696667	14.7725421963459	17.3754745451634
BGIBMGA007904	98.936971312587	95.670594337793	99.3462521162683	49.1420656661085	24.9790964291678	33.5390009386362
BGIBMGA012129	18.5391213456098	6.144429437415	8.74195104037278	12.9250364491683	15.176540579357	9.68493132054182
BGIBMGA000200	45.5402191749862	11.7531145582506	16.3596701552326	26.5724264602848	55.4435106425489	51.8090370479073
BGIBMGA007448	67.0722376974382	47.4426133757526	48.2354598990251	41.062615798373	24.4250105418753	37.665027685713
BGIBMGA006851	21.1837248086858	6.26088283371254	11.0127498637993	12.2536059842764	11.4291917524377	16.413543360199
BGIBMGA013566	123.466041888251	627.413303884007	230.94311963519	52.7199357904294	201.745135593673	176.113572035405
BGIBMGA000793	75.4730091163559	24.1382901675139	52.9283692380255	28.4001136016272	22.227705452913	45.1580820060483
BGIBMGA010673	75.4730091163559	46.5801141585961	57.5693789544632	57.260148071297	31.3239664536435	40.095255801762
BGIBMGA009851	25.6186657711638	2.68882812984544	26.1055844977055	8.68709110381639	4.60866074822975	7.66448554214844
BGIBMGA006841	46.60066353288	8.28893212773093	35.1854160996649	27.3925087264783	15.0012301733378	24.0137694278918
BGIBMGA001238	40.8588064262275	8.93432147485461	26.9075031348555	7.81479973487015	7.02842140082533	10.4733707258437
BGIBMGA012541	69.6633904726127	84.0561009835868	110.84863229118	51.2624424479026	41.7561014935342	51.5655811848762
BGIBMGA003411	23.890908129533	5.29648066713003	6.14930651489541	20.7621773217261	14.3770890612275	10.1071545050337
BGIBMGA013267	149.379348518143	374.614651336402	249.719629011977	160.021553418319	1.92015017163129	43.7623788978218
BGIBMGA008284	77.8278958665957	28.967686077532	56.8805235796884	37.24135152084	53.1648782214936	53.2013233659794
BGIBMGA008479	20.7702369623164	3.5806326722877	3.22473051371081	11.486032016019	9.32006445432996	9.16770951422276
BGIBMGA005684	425.949628781042	1058.90137655427	579.625611259457	339.142110241742	194.272776156146	516.272189798648
BGIBMGA010839	82.5009235640723	27.2541451022224	73.679745636407	19.8435261088655	11.9556983607627	14.7083395966076
BGIBMGA012515	66.9633323232057	130.54966049458	63.9695627204473	187.216956964864	128.976966400223	210.581168236598
BGIBMGA004302	82.7026319530249	51.4695174475294	71.7858673678248	45.8498289982234	22.9058840937586	35.9813490786559
BGIBMGA003759	26.8753441537691	13.267721913804	29.765772337757	17.9397827338293	21.0424732046019	21.6211843954201
BGIBMGA002955	102.031009452028	37.1034153619364	57.6983823689357	3.20056872723637	35.0294346875849	20.9772023982454
BGIBMGA009835	21.6160557574256	13.3773877638678	13.0541460582879	16.5617413688669	17.6859817220124	21.4487548748217
BGIBMGA008930	39.9413045244761	20.0618817799102	36.9958063625218	19.3746708654897	10.5548104359156	17.7076404719186
BGIBMGA007730	20.0816905875833	7.10931045558635	6.53125101892618	14.4485173654805	16.2681521694552	14.785110042946
BGIBMGA010891	280.89152143852	306.232882208609	1.00260432308077	269.70565748897	357.14793192342	316.417338821793
BGIBMGA007822	101.197097922434	23.4562801326978	55.3869936160206	30.6112387413894	23.0448612473158	39.1356054559852
BGIBMGA011343	16.5987922811797	5.07107433017685	11.3382322058447	6.43314314174511	13.1908295414225	9.43687669052249
BGIBMGA010785	19.1457296374679	3.03449704506443	8.12038796171937	4.89971409949557	5.59505373907837	7.34763552044669
BGIBMGA006828	53.4993814349659	42.1854589206016	43.1978104045476	29.2261795591444	23.5482152916541	33.6937517308137
BGIBMGA011131	65.5575542632548	99.0212812989286	96.3107053500812	54.154707803391	53.9860415947889	66.7476942259465
BGIBMGA011872	58.8276583780371	7.79899240548938	14.3654195886122	13.8286882349786	14.950637050638	18.7268658248248
BGIBMGA001077	83.7049028531539	32.6216747553721	32.7397016656203	10.2557354433618	21.2323970176301	20.7623947188274
BGIBMGA001708	81.7752651729851	27.8061340171399	62.0761400035117	15.5777225012875	22.7966765057502	24.2792081928924
BGIBMGA009420	44.3230020459837	27.6702457076293	18.5853440581629	24.0227201339191	15.4660436511907	16.3421844308518
BGIBMGA009937	39.2045923578228	13.8037507917464	20.3875564044624	20.942933147579	29.3092202735904	22.9736517542434
BGIBMGA010541	208.850426352343	205.512866281726	234.318029719506	130.003100989432	77.7275075056551	93.0989908077536
BGIBMGA006424	45.7754359128423	17.212657896175	24.080014993828	25.6664786305926	26.2094861979027	28.7309009733837
BGIBMGA007863	84.253616197786	21.330367241512	37.183020390747	53.7786414057556	52.5501576264068	51.4921679175279
BGIBMGA009760	148.935641664216	164.129379280074	218.193586181431	67.9253661335098	29.5010462522538	50.6880809616067
BGIBMGA000207	46.8102313172108	39.4952488864985	65.2908621923286	41.7947026607811	77.4283804207566	64.6987931931635
BGIBMGA007909	23.7794511229076	6.23151362748368	5.43291266494477	13.6303540156342	10.185955853552	14.7492929358904
BGIBMGA001042	24.4582384017383	2.41615202507725	4.76851552887191	11.4828146401042	11.4973889868698	16.5246742718175
BGIBMGA003717	32.610984535651	6.82706161761977	12.9430915282435	15.113534318245	7.81319935414968	15.1649292523069
BGIBMGA007012	58.6023720997401	11.6396667628588	10.1555832583916	23.7210292837209	20.656786201639	7.82765665736968
BGIBMGA011696	120.401237223102	90.643950369007	96.9873849224564	66.9631717936196	52.5285757017239	67.387698065715
BGIBMGA003196	75.8976280489471	61.6463726346901	51.7751767139128	46.0826872617845	41.8110145436342	41.9195940259525
BGIBMGA007922	25.6172845155537	24.5664146656999	10.2707795278538	14.9733376800128	17.3688963853335	7.66222541166504
BGIBMGA001540	25.5947296343457	5.72312753438116	9.69701819157794	10.0264864067857	16.7189289110881	14.7929549981191
BGIBMGA004561	56.8759466281801	62.8495799620663	240.364879003828	60.3569320626373	33.1527406018815	19.5074576555911
BGIBMGA004038	75.1167549774184	26.6298928717351	75.5300969565996	36.6560862777499	22.0946217551322	34.1979925445178
BGIBMGA005860	105.789248026796	264.802699971487	217.392802907613	57.2696143140629	104.706020202449	76.8868089204333
BGIBMGA010792	23.3919984714134	10.8251705084767	14.120665014322	16.0637797311666	7.7621118910657	10.5054627435283
BGIBMGA010163	37.1019040161962	104.161311705287	23.8735949732903	25.1692182240593	43.6706309010478	24.9559292453703
BGIBMGA011978	11.5593264531183	1.92453854111528	2.16498763899173	5.74929017526396	4.59731058255791	5.57034774790578
BGIBMGA006328	16.5850149924168	5.67064400184414	15.5604190942136	8.10099506738273	19.2260587389161	14.7050484500648
BGIBMGA009608	103.149961955157	163.57286640755	117.395059075416	57.0422310196898	52.1302882000024	74.8990520228775
BGIBMGA004911	457.411967302684	1484.10347586086	667.801319460001	404.046534165745	243.916820674516	546.842402530648
BGIBMGA008894	158.680278411277	114.981098399445	178.49413671335	83.2908979937324	63.4653119445799	76.5009078137728
BGIBMGA007551	40.7765293291146	10.0189282343389	25.282627570661	19.1210115359038	21.9062478988687	20.5475704549321
BGIBMGA008965	128.224131026935	82.8792113730066	96.8674604503644	219.427506171405	566.915511458357	213.300434493264
BGIBMGA007410	82.1486229493304	57.7395532981296	88.0522128109072	67.8713620351309	100.665505528529	68.8394723599565
BGIBMGA000476	167.713634754777	232.333088693517	126.68100934656	141.055714341727	105.686632916114	122.202748845377
BGIBMGA003828	198.488011644876	263.960442960336	235.800197043083	121.240005363658	80.4564022464848	101.350976457885
BGIBMGA003805	84.5579228954832	69.9390503157343	91.1743306301579	57.4186240940846	54.209953952662	50.9094663567661
BGIBMGA012967	30.6019149526511	11.9884186830485	13.6848328641075	20.7545451358682	23.4757951851024	28.6572728405374
BGIBMGA013006	20.5644868481815	13.7982609635156	3.42329220072699	4.37453733638667	16.1022696164331	8.73455070916781
BGIBMGA003028	102.626768333694	95.2427132544554	123.316321321643	48.0341354583635	33.7759901333292	41.154841313574
BGIBMGA010365	72.4047000844659	24.0206154193794	63.0902261433236	23.9951986873401	27.0281923390043	30.745240698753
BGIBMGA007436	36.918095700737	28.6017936285232	44.067152042938	28.2908907394596	31.2124929101642	25.581111213143
BGIBMGA002502	5.94992032297028	0.478337979532527	1.28425374167883	3.33380710693729	4.37818901729048	3.77608568729957
BGIBMGA006115	169.08795481735	179.107405588611	182.964594516128	90.7787976668477	43.8781744934488	58.4618702204075
BGIBMGA008051	31.1286670567578	15.7917837623102	26.6429166001968	21.2330604924102	40.0835560661684	28.0259865723819
BGIBMGA010178	75.3401093624973	34.975189156111	65.0087449508999	41.9303079774458	51.4007546581964	62.7927619499603
BGIBMGA010273	23.4382006556046	10.9917891110478	21.9922512684669	14.408491744718	34.4475398392972	20.3985411421558
BGIBMGA011626	16.3583292486026	2.42543931022068	4.36155622699118	7.89376821022083	8.86173926076073	11.3383984356809
BGIBMGA011877	79.4699859741022	52.8696535638545	68.843810030393	54.3198101243041	79.7506986336435	59.6405295959665
BGIBMGA006208	48.9164768034765	22.818764187288	37.5791674726761	33.7271582188579	41.7085379583245	35.4041894058029
BGIBMGA002310	16.8694498580156	10.9642529229502	8.41244954388311	18.5779150500362	16.7043669589051	19.752733115949
BGIBMGA009359	16.3805833506379	13.3217238696637	15.6371974779022	8.88789513004259	9.24758038015999	10.5960235727126
BGIBMGA003671	59.282111173737	27.4205482983911	35.3351183597767	24.5072119685528	18.2825727056037	20.1557013666539
BGIBMGA001870	40.0405031899425	11.0518126250516	18.5721131124485	22.896455698039	17.857396596171	25.3471698576184
BGIBMGA013038	5.64807652447633	1.2430160348921	1.46167710198615	3.21314291227714	5.83281798367395	4.71010345743573
BGIBMGA013957	19.4052009314655	1.86049661719183	2.33772989141269	6.73803942576079	9.75934478996217	7.09328689101411
BGIBMGA007258	100.011420185245	121.871814521923	44.4133419490712	59.122408630613	13.9430222121636	47.7183562096864
BGIBMGA006850	49.8040741648299	47.4950918550207	39.8422021162324	32.3818831530046	21.5502568369691	24.7257440772693
BGIBMGA004507	50.2614308500079	4.89729360178064	45.5166026966686	36.0745161919991	21.1981897330165	15.6938486279602
BGIBMGA010228	43.911677130523	8.26766365729127	15.5742628834433	21.8635291827992	23.059373337201	25.8001805613123
BGIBMGA000068	42.4756670350325	6.22357397402532	74.9899715383789	388.978173097256	11.0648240527049	32.9888495027904
BGIBMGA003468	36.870428249327	13.0724401146176	15.8108300302358	20.6412726553997	22.8754930733671	20.4388652964941
BGIBMGA012152	81.8254022277423	43.4868613078058	112.567483646678	34.9085286761363	42.3763564218581	43.7728469751661
BGIBMGA000239	57.1640223110394	11.856776826189	17.3697701516803	39.2471600973132	4.56817122227631	113.073845234037
BGIBMGA008768	141.1268468698	258.100196942794	203.448008272046	252.272873776863	396.146844030001	193.234544578805
BGIBMGA006645	52.1112359951383	32.9844089938996	81.6338903229622	39.4896723904411	46.0501233728118	37.369885452653
BGIBMGA007977	56.1466257998333	34.781082759018	52.1525593775462	35.5580968111854	19.6778966120789	24.8141784457118
BGIBMGA005601	29.4031849066902	12.5418201114691	11.9623076571739	9.65750302150598	15.349578187992	15.4255498073349
BGIBMGA001416	8.07414585536107	1.4244804945169	2.70936486056994	3.19375900654013	3.59590432977608	3.8101203074444
BGIBMGA007332	55.6635770522319	43.5985678893705	85.6717327141186	33.7185433636295	25.5105665659586	32.4843611415886
BGIBMGA001608	60.9299692174286	16.6677343989999	15.8249854138256	21.0657080208278	12.2090872733807	17.8241854364287
BGIBMGA007783	61.677296839166	58.3999648703542	62.8286742838612	41.2423157936259	26.7502104655832	41.6358182864187
BGIBMGA004629	48.425347518301	101.288666427262	9.13940278123992	58.6044699860448	65.0058413096415	65.4671128109358
BGIBMGA006552	35.1341702004532	16.9445659814554	16.781400884453	14.7132714190764	22.6801971367428	19.8682477929801
BGIBMGA006751	112.119307813576	122.247715069647	192.778323007167	123.15160313403	72.1209942635746	100.21339371084
BGIBMGA007513	8.46963732639699	0.926333903607355	2.61173112005352	4.87979291317297	3.65080546261952	4.0497674504568
BGIBMGA011144	82.0858686085736	66.8074024099743	74.0718580169758	43.4016848946502	19.569749694434	28.9910773082008
BGIBMGA001790	66.1453463958612	29.7662196330054	41.2114690789428	42.7691468539592	38.4067922056559	44.071858704392
BGIBMGA014269	55.1019709700414	53.4414398390916	26.7613936278094	28.1107956309821	39.5384187147572	36.260837011578
BGIBMGA004112	31.0529990179138	20.1619358640721	27.5209637448379	14.0619751920345	12.8888464587173	13.1259642005153
BGIBMGA005843	85.6479828508524	27.0865891470598	39.6032327127097	23.6114158632041	47.0610090801619	30.874437305877
BGIBMGA007800	54.539060344106	32.7093164241512	34.51909063429	36.9227909054949	32.2547393362695	26.197065436765
BGIBMGA004822	58.3744655450354	106.339418616182	61.465571729914	57.0426485474936	25.0078953035752	39.6163785482508
BGIBMGA002620	38.6623703283595	23.2998223355455	31.7935153597105	37.1506145542866	90.5562689192919	34.7369058312994
BGIBMGA010477	51.8065093498526	4.07480675413126	2.72392456791486	7.1792188233917	2.95855585994706	5.93712799051412
BGIBMGA012182	43.5212771560343	83.7837777879491	88.743015146687	21.5620667802364	30.6689531877517	44.9684185750941
BGIBMGA012122	49.4793232938931	61.5383218743146	35.2795066806569	1.03181514825758	31.7014153560239	42.1862008327488
BGIBMGA005468	15.0081106424416	0.748037145541267	1.12666942836843	11.3975695382074	2.66310179300905	2.69426943793592
BGIBMGA000222	41.5401826823174	8.00343929634997	18.7301340948868	22.8809617916272	24.4307542245424	23.0077426806439
BGIBMGA005994	71.084064478768	79.418632633433	76.8031259672855	30.7728398019026	30.9055504318713	28.5917734469104
BGIBMGA008010	46.220293042655	34.2727195786328	58.2367063048693	57.2397775604092	40.3247735284739	69.2203675038932
BGIBMGA009223	17.5696259380277	6.71717098703641	12.3987983606515	13.2839185473738	11.5418593302165	16.4056143765689
BGIBMGA001380	16.9858738392333	11.0864750532578	11.3767215075618	11.3910517168781	27.6950708147127	18.4139895370469
BGIBMGA006225	51.5023698503563	30.2253901706136	36.9302898106061	26.6394473711031	20.5095964682266	20.7977331960221
BGIBMGA005202	37.6522961546888	4.68727321340018	11.463593777138	12.1204146148821	8.50352218865287	8.42379987750407
BGIBMGA013260	125.710085548719	220.258640355031	111.265362340345	150.221962611001	78.726157036883	131.753935401709
BGIBMGA001218	27.7445415401407	26.5495371667792	49.8636497727773	18.8175173944031	14.7421347812793	16.2344375957884
BGIBMGA010585	67.0493087220066	81.8252435959945	34.9885860379947	38.3893503573487	21.6253366004534	58.4444055101163
BGIBMGA011068	106.69626018373	104.496090904243	82.7985603178339	93.0543335182091	74.5423435895212	89.1146570656929
BGIBMGA006840	158.475983068797	121.72692598518	214.088985311655	80.0471007363261	47.8759947881689	84.4458046720927
BGIBMGA011755	43.7381730208779	8.64670897130344	14.707390448217	38.4691420385388	43.8839613894562	28.9278424442161
BGIBMGA014492	71.1170316604389	22.418558169234	33.993530944282	41.4360399283685	21.8213461702661	22.6411736535241
BGIBMGA013450	38.2948458170311	18.6811290632472	28.7712407960813	23.9771058860383	44.2720814114723	30.6991995729146
BGIBMGA012961	124.274292419643	240.212798517773	156.655570610664	74.0680804968491	99.835946993265	104.072141193808
BGIBMGA011168	58.204415437048	74.3318466044019	79.9194942718629	65.9600752508043	38.6856439823018	112.487261882292
BGIBMGA010595	58.3521423797816	123.803156092585	109.396855053228	192.123479613877	87.6682922089034	73.4923621092598
BGIBMGA002393	34.4172815832844	7.90300727426155	10.9190815125938	15.6655381894791	11.3040833885086	7.63614204241034
BGIBMGA002817	14.0102035939268	1.86193328743319	2.39427533290002	8.04959613104812	9.38962961964594	8.57134593344979
BGIBMGA011965	36.5123781545822	12.7045011421117	21.5532832048229	20.8983399358227	15.6551330595549	26.468377311377
BGIBMGA014211	53.4774536616095	32.4924963314524	50.6439048025542	42.8876209449674	22.8940982002193	26.310472646448
BGIBMGA012128	79.4892748056493	64.4081560305614	81.2464590726518	87.0410223692134	81.314930928993	63.7617860541263
BGIBMGA007881	132.187589049857	141.291677441751	133.56775927692	49.9529226613349	40.8463984900031	56.2101195961109
BGIBMGA007380	24.2243126359405	5.66785048500568	12.6294049768392	12.3740585404449	14.3412217995665	12.6638372193331
BGIBMGA007460	73.4536127484462	40.4163912884474	47.3714371618197	44.8936548278772	38.8418949004273	49.2239237842699
BGIBMGA003607	46.2265687104137	28.095000136531	39.772557969935	34.283892506924	34.6548837056912	30.1498725754052
BGIBMGA007824	53.7269834085577	30.8465102466146	57.568019693936	14.6346384267187	13.2388959193008	15.3280324647612
BGIBMGA006506	27.9221514758761	5.16556639844102	12.5757697420907	9.63915125918294	4.83821090044042	9.6768751919479
BGIBMGA012379	88.2209610833127	171.508864116331	187.618088203091	149.021966941073	277.539082172841	165.540989374733
BGIBMGA005862	51.1298920434528	79.3124804593212	41.8934360228828	55.8412349634134	59.2745517267862	30.2510909477938
BGIBMGA004740	26.5900518784504	17.4406314265385	25.5674730699976	14.4979354666733	24.6992764631543	21.2203723729744
BGIBMGA006818	9.28385994499904	1.51096538744024	2.5704479874653	5.96789455718361	6.04943859283333	5.12046858040022
BGIBMGA014178	44.5661972458551	35.4086305395112	38.6319693421064	18.3925172827232	32.7200745085121	46.801183136861
BGIBMGA012479	26.9128286356045	6.58810290362698	7.34332800742458	19.5735617693877	18.683365955714	15.4043573720333
BGIBMGA006465	25.3101545707876	17.7138299416202	15.9319459546092	14.8420081472471	20.1218176733741	15.0723533469568
BGIBMGA006194	22.0580187352281	8.76473435024977	9.94477226212622	13.2787481924801	11.2657065306	11.1619404563881
BGIBMGA011660	41.0035173205612	9.40531896627909	5.93527015082596	32.0868781702238	29.3559093203862	26.1750510960619
BGIBMGA006993	51.2888694429061	26.7643145840702	30.0068128029293	74.0380985135407	47.4861816447174	15.8911001359407
BGIBMGA010449	34.0910215261152	27.3973694748083	15.0517130853643	17.5509341097867	17.5826674177684	13.2574423900429
BGIBMGA006508	129.585754339034	90.7145958743764	135.35744679908	32.730026510633	22.0793207705373	42.5237244307723
BGIBMGA004783	24.1111236645957	1.55925666939841	2.3782299925654	1.73236023467663	6.73969116698906	6.3980980152798
BGIBMGA014474	77.8688084804458	54.2384471836307	130.72401553531	59.0273086857413	57.1508805753278	67.0359233276372
BGIBMGA010120	66.1551147131354	34.1985389872691	5.44849011958534	9.10716047174759	4.30298713160748	6.40723407670278
BGIBMGA006156	63.2953835295705	58.0419117796009	44.1140123456272	46.7190798766504	101.307091434844	51.1063871052511
BGIBMGA005560	60.4381262985102	43.9286597024447	53.8506239314211	25.1654635296916	19.3964638352743	32.2303289918988
BGIBMGA003564	53.7721564861746	54.0168848993838	110.267308103297	28.6968640146473	11.5047653140598	22.4509584604433
BGIBMGA000288	64.4546517881102	17.0691583783779	22.825761833056	29.8951945998743	13.2805008299255	25.0259025113567
BGIBMGA011209	63.8196016605124	11.4380398822622	47.6906430693646	36.8233363507082	16.5112121797166	24.1109017918215
BGIBMGA006849	123.534831249458	130.131415653381	162.856928655541	52.5797386726436	37.3290211332389	50.6476598444124
BGIBMGA004379	19.610462001035	1.37825650541363	5.07632506324682	6.92356212564496	4.20981546918061	7.39760822839592
BGIBMGA011250	46.6692454973339	16.5728588616649	12.3020407368783	20.7565088547759	27.9635056588392	24.7672622316083
BGIBMGA007500	58.9641855522987	28.3408102400953	54.0934839457629	56.5652946517408	41.7132237092026	35.9617939976349
BGIBMGA005980	12.8712381441596	2.83725210439445	3.09831353645846	5.45267393135131	7.16402931291817	15.7385521994394
BGIBMGA005503	57.2618074917337	45.1749796315104	47.2734517101109	21.5000934396031	19.8861896852748	19.5981945854644
BGIBMGA014323	72.8021143061774	172.389980959343	854.847271392396	790.552250294942	18.1730791924722	95.5360540208983
BGIBMGA006180	17.6631794794032	33.6622044259089	21.2043891393528	28.5162613675514	32.6187098089511	31.7569114702751
BGIBMGA002576	33.121309102812	6.95577032583966	11.6109234080869	20.1670034367175	10.1263317666401	2.75054902971836
BGIBMGA013548	34.6004106257446	13.6389077713223	30.8974828904242	24.4192674279958	23.028677314725	29.9454721568125
BGIBMGA008011	173.359993791521	286.37900112957	239.474849859947	114.938824132513	144.49184902959	137.18280437858
BGIBMGA003151	31.5429391905969	20.9479883348714	36.5794422666011	17.9478763052083	11.6598513853144	12.7014093932962
BGIBMGA003018	18.8222095526421	29.618908548974	17.5562119780367	13.0527542006423	8.82887434195785	7.39896248161851
BGIBMGA006330	21.0731800654353	5.93838749216489	9.13757554021803	9.57238323235627	7.45922999004638	7.59503336848123
BGIBMGA012983	47.2573840453717	28.6027697401641	37.9646986653133	38.9930120407745	37.9588299012076	30.3505982875082
BGIBMGA005853	140.07900175541	160.484756060656	187.684925113648	90.509589656587	57.4816012882314	77.9447752151022
BGIBMGA002862	116.474097469899	54.5316279792179	53.5152251280725	62.3609191037634	45.6432299099043	53.7373626457318
BGIBMGA005119	16.4299616744501	8.28067895933293	17.846969228287	20.7071910287724	12.9500204323378	23.7110582019697
BGIBMGA003725	45.6449926860466	49.056429936787	47.242885997294	36.2404949810977	23.8856897146237	26.0381508754259
BGIBMGA000918	131.144174006866	159.498746523642	100.235828521008	67.7519165234914	51.0211331319172	91.2190543210057
BGIBMGA007486	101.194512439419	40.6145718247092	51.8066085956638	42.5827326444108	64.3204806307582	51.8478413573132
BGIBMGA011619	40.6239693072681	20.0768347352741	31.2319840391002	25.936799333385	21.6718336922239	24.3522217537624
BGIBMGA005305	14.3234277275458	6.88453090510826	11.1817652322422	12.1836559165354	9.79989528255764	10.27725228542
BGIBMGA014483	80.1788867906608	81.1537668386654	66.2487767826952	56.7535435061223	38.8412761624558	55.4893802806667
BGIBMGA011218	16.1572605199362	3.20499915175999	8.06017920883982	9.11361945080557	8.03969370563544	6.98871929671275
BGIBMGA013398	39.0883039411266	30.9839202871627	19.6646580754856	12.7482469597885	32.4382066609345	26.1270234793719
BGIBMGA002930	48.4707685865883	15.9379491724108	50.332107320691	23.8861579067074	18.3048484471001	25.5628117210165
BGIBMGA013801	76.8182938971563	27.6087402631477	19.0292128814616	20.4374222553635	17.0377430133659	18.1015101971005
BGIBMGA004976	12.6734171587327	2.88582565916478	3.18576180085523	7.76523928961887	7.44501347070859	8.4419948638819
BGIBMGA000940	71.639502345632	71.8903742512762	31.9356574315364	28.4710051205611	23.7868796358263	31.5325681463765
BGIBMGA013118	39.2057847478699	47.8318031440058	31.1424899775194	29.6394040853439	19.8783635578898	22.6323759601588
BGIBMGA003493	70.0431943597953	129.739807216658	132.858063362555	56.8510324154219	50.0041005777926	56.0321286650808
BGIBMGA007790	37.4939127014169	56.3654451124005	28.9850943911822	39.103419096882	33.8321952318595	40.8586163450722
BGIBMGA009004	39.7157406183236	20.5060291809568	38.0921412608821	28.2539430989057	12.8758436164668	19.0800662929936
BGIBMGA001115	62.528651152063	58.3816618990469	57.7726869643794	44.6746051510077	20.5754867243297	23.8379929624849
BGIBMGA013814	30.2816284973902	7.01786546050825	8.7569458105964	17.668709638944	13.289054156293	17.7908910275982
BGIBMGA003961	32.802363552879	23.7947491295949	37.3182195021633	19.7323326413465	24.1132741875415	21.5702642529858
BGIBMGA014119	19.2653587410751	6.69672004136126	14.9811939349161	8.19910400418494	7.26863569434482	8.13980247499485
BGIBMGA014342	148.137131880032	251.958744009064	42.4876691579592	0	26.5961225900419	114.688469860448
BGIBMGA011917	18.610952146907	11.6927963747048	13.464412597134	16.6615155410645	19.2523990319366	20.5830747092941
BGIBMGA005289	173.653492652342	163.468653317331	109.085021358393	109.899528671479	39.5413781772358	81.2171402505042
BGIBMGA000628	38.126077508592	32.6361244695621	20.7376908884281	27.4748821678697	35.5928676903724	28.2898036998596
BGIBMGA014207	160.590138963351	61.1058474730309	108.561063448002	82.9493133780571	68.0281775092229	83.6275313710065
BGIBMGA002800	26.6989286295104	9.70459958210338	5.82260843525413	10.8740871170143	8.7888016427238	6.91795685616767
BGIBMGA013511	206.916696878706	243.530627854502	206.759068714363	83.4164227379616	53.5721897885131	83.5686387432805
BGIBMGA008408	37.71388950633	26.3604131993436	33.4350246048112	20.5829275703037	33.0985635554682	26.4593092617838
BGIBMGA006369	77.9894771678069	46.256185145285	86.46308345747	36.6567779020193	26.7620283220245	46.9344082331779
BGIBMGA003259	21.7521108651919	15.3551768282425	14.5315294228101	8.60915889358935	7.82252357291249	11.756539437014
BGIBMGA004037	117.288370517427	38.2134514248307	48.2947666489442	47.6393744019382	70.588897259215	80.7813730472974
BGIBMGA011127	70.8532473287469	22.0557259452335	28.6744836401101	30.7287593368581	12.0977944539598	14.6945345940342
BGIBMGA001638	32.6755863275204	35.6145746694416	34.8938082699085	16.9919258894483	15.5650841963456	22.0501358118191
BGIBMGA002432	24.6335662755858	35.4245533178631	17.1034475109636	17.2933955423256	39.5307106762823	26.4259935388921
BGIBMGA005465	120.431793767623	112.283101187165	84.1718576733777	63.32821221406	50.4243947327135	55.3443100054231
BGIBMGA002435	42.064168703194	30.7240283637335	21.5188822340735	43.3699970496654	40.3265193363722	64.0086989444721
BGIBMGA012335	56.5975764668323	12.7004628391422	20.1470991027008	13.2916180614568	26.4944451662986	12.4974745070628
BGIBMGA000950	15.2047505791222	4.06385991509399	5.49751453532584	10.562826523538	10.0679684073368	11.9319359722476
BGIBMGA003020	40.650272969887	16.174487231699	19.1025025659581	22.5948698815435	29.3650458085289	28.7832909254954
BGIBMGA009590	20.0069347395824	10.1188492462612	10.8291077111149	8.28796980100887	14.3777752857066	12.6158973780742
BGIBMGA009182	199.98206693186	220.67603510987	125.856330909081	84.5138412739063	44.0182325059678	77.461126820866
BGIBMGA001136	184.993221365875	140.85560374658	151.006794391573	49.7106515498486	39.8892495394989	78.3394323047989
BGIBMGA002346	41.5640002287208	18.5231506741643	30.5082859030211	26.5745381315442	28.6406974329474	27.5210772160698
BGIBMGA001082	110.9308080516	115.787723313689	117.022004253615	61.7534869890651	156.409047469976	87.6548492389245
BGIBMGA010489	77.0945993727795	118.7196429482	95.1078847678646	53.0795460744749	44.6192419024371	51.6655650123881
BGIBMGA007482	43.4462471394318	39.6971000533956	105.743923306914	17.3395112637718	32.5876914842568	28.8481601694441
BGIBMGA010840	15.7955472399029	7.49188871705089	7.08674286347102	13.4966907195851	10.252096336906	5.46472013958476
BGIBMGA001411	57.0001318684578	130.795351447531	54.3955328505349	79.0513352163594	77.3244009188519	85.47559058488
BGIBMGA007079	43.3005293593006	14.9369114203847	30.3862261281854	23.744648506012	21.7879946207114	32.2331520039853
BGIBMGA002906	218.794893528593	246.824237908116	394.718783273054	215.603529207037	44.088913956385	48.1310059391
BGIBMGA002552	12.8867670964344	9.23650893139933	11.4561344163545	8.29197280754171	16.4953087270283	13.6601379990097
BGIBMGA000714	43.2358536908147	7.42619599431789	30.6188891853881	16.6477754420787	12.6729911327665	16.7113937551149
BGIBMGA002355	66.4097863888257	47.2940102373821	89.2019058174083	34.1538835671015	40.2087075675374	52.6122332158608
BGIBMGA012399	65.3556206472678	85.1217597329985	25.9552892268235	28.8964134563633	19.2374764267885	11.4579951779163
BGIBMGA005003	22.1482936637963	6.58896691712254	7.86665631985244	9.07787976668477	13.7190157976933	11.16660309903
BGIBMGA012450	21.2737078947883	7.64084848264594	16.4820874610534	16.0199224447584	13.9668310014266	15.9147472083144
BGIBMGA010974	46.3000140907324	14.0851781445863	30.0352275539472	31.0187211950811	25.2139320710056	19.7879229159565
BGIBMGA009133	52.3277574226663	67.3698607122991	12.6940261031743	37.2445129258927	43.3679631621296	31.6452671659449
BGIBMGA010666	35.4644456825205	17.4015018047482	54.9129968481065	18.7250416447224	13.5752657797423	23.2565784999853
BGIBMGA007039	214.80713726744	960.570760266618	172.729108695279	214.205019828397	280.616232225545	190.16466072017
BGIBMGA005656	65.0605285537988	181.331838273986	59.3144688244776	75.3718090864526	46.6430821040959	62.1096479280135
BGIBMGA012577	18.7102033063726	5.96915355937832	8.14294053455517	14.1394487701534	9.90324563169468	8.96333466323569
BGIBMGA009749	7.95784661126249	3.02545633263634	2.49042363947098	4.35305877095394	8.724034919639	5.47051014526937
BGIBMGA014417	48.1953493813122	72.2735082455095	77.6587255162688	19.8631856219321	31.5278009402388	27.4126681221776
BGIBMGA007906	9.20915830901131	3.94692925514683	10.9763050183361	8.87954968860593	12.2402812349341	15.8057385148257
BGIBMGA008926	15.3896692535682	3.53636379908982	5.57693732265119	6.41798255303715	6.43275087798328	6.32598422251498
BGIBMGA013421	50.3032841355338	12.8140661301533	6.16601658694676	19.067305703626	72.0607756605429	27.803998832113
BGIBMGA011087	44.0579554053886	11.9577614934566	45.3113784007575	11.569008358744	15.2026852672981	16.7083379622167
BGIBMGA007949	14.0189614487252	8.0425671502764	10.0267660890075	10.5286481123009	10.5941502105207	10.5322510274867
BGIBMGA010527	45.3734609602341	19.7691536463701	17.9508339433831	17.7362357646244	34.5107898170328	21.2497024113573
BGIBMGA009941	24.7071772149875	13.2490863349327	14.8229819297614	12.5225305430916	12.3658089842624	10.6321423337507
BGIBMGA012543	12.1146857710419	1.24063821796618	2.0627505037557	4.65530009009627	4.51965121942124	4.75287281135071
BGIBMGA008989	13.3962135644376	9.40233109315128	5.86474993523265	13.1836428146874	9.20920867733775	8.78152964107328
BGIBMGA008117	6.1789233857023	1.34947332705684	1.9109286606929	2.73605237288468	2.6853227964167	3.72500902204974
BGIBMGA004824	76.1671912432085	80.717059194537	81.8606693489879	36.0492404399628	40.5758617820759	36.4047858724179
BGIBMGA012625	24.4582384017383	6.21696486892016	13.2047172149063	15.1001294983229	16.2867713221354	18.8247939244719
BGIBMGA005035	26.1815831129718	29.7160056159639	22.1124519309709	15.7196496824034	15.0021489019323	15.1472385713545
BGIBMGA008682	147.496246850177	66.5214543066412	85.3744368241682	107.873825201273	108.273855043305	132.722275470145
BGIBMGA002340	32.6937535319344	39.1569161844598	20.6682385599961	16.8357496772122	18.5178224311273	32.944851980013
BGIBMGA005341	104.443288310126	97.1405702712232	151.60894820173	82.1819547296808	135.412845231196	108.413369180472
BGIBMGA006196	61.4571659202914	95.809741097199	59.7143471609153	78.5362485457206	63.2077095169293	75.3493392589757
BGIBMGA002846	54.4437623179936	85.3923575245108	61.4284906332303	38.4050164959171	41.4366547328424	44.8838825739829
BGIBMGA009794	46.4942841115169	43.6702473298153	19.6854335763149	16.5231293254162	23.1073972517741	34.2369791701877
BGIBMGA010435	45.9323376683362	82.3957271808743	91.854866303761	26.3687047436761	37.4724590227239	30.4820673226283
BGIBMGA006358	42.5172037848399	20.5248225853798	60.637331614369	19.3041841503955	18.2703170749548	28.9736058533446
BGIBMGA011081	16.7323376151508	0.741479644453357	1.98578646817517	2.84420522846206	2.02570816535971	2.91688093344784
BGIBMGA005158	27.4760411313645	36.4442937795318	18.5854360056425	24.0896751792751	21.1185034556071	30.0834019735821
BGIBMGA001211	18.238857779582	46.7828130152141	27.6567925091201	23.098047280361	15.3549314949389	19.3081282835433
BGIBMGA005418	28.2099445872556	10.0530455202698	17.7866147463356	17.110769123324	15.3891175891992	14.9509842903544
BGIBMGA004414	10.4515532405242	1.57084027362428	0.680236900293491	6.98388581508212	7.77863177257098	4.70892762487863
BGIBMGA003973	17.2620419044759	5.13992504899027	5.17861420667082	35.7654889468862	37.0686030425933	45.5868119357714
BGIBMGA009987	160.108972394572	492.400020510216	123.568033983461	160.378078323618	50.8067586229596	103.605777160719
BGIBMGA003165	68.9438749150448	80.5716063235093	95.2089048744682	50.1132527346086	34.476236699647	45.2211248610825
BGIBMGA009121	9.76316512332762	1.07881685070322	4.24229532918375	2.84593780961975	3.71372959782216	2.89191884914083
BGIBMGA013532	33.882111621046	10.0765573919409	17.9167908029252	16.255791809786	9.00641866217535	11.4365683519641
BGIBMGA008572	23.3974721761362	7.97558331159542	9.97833566450501	14.9070355329162	17.0702675906043	16.8108270859043
BGIBMGA013930	40.7637306695638	123.269198144615	6.14670234782248	27.3849527678904	30.2040690726826	11.369882822215
BGIBMGA013996	48.6636784737428	20.0883137717151	57.8992338389344	40.9482582407376	31.8387691249561	39.5982811186657
BGIBMGA006830	10.9145421804387	3.07802925136622	4.05737249769225	7.00256913744093	7.36708401120362	7.02517137876759
BGIBMGA000231	91.1841120996844	69.3339373382981	75.5360150204544	53.2972376791828	49.9065938159287	40.6726699721426
BGIBMGA004009	98.6053190301658	101.149946238946	110.867986046272	58.5754612379949	33.5665349552087	53.2371642575102
BGIBMGA003311	77.7386332602967	86.7965192136386	71.7490278773646	43.2435348117306	37.8953644423783	48.726231136622
BGIBMGA011979	17.2288695923847	3.92887462717521	6.96708451617069	9.33970750781288	10.7585998961409	12.7518575298876
BGIBMGA003484	10.2243455613824	2.51927213694459	2.69969019803979	6.38627142486536	5.7015419264902	6.27461640695414
BGIBMGA012373	101.421934241991	220.294562655254	181.502986309543	186.467917152032	115.906704614899	283.713405106705
BGIBMGA006038	9.82708578226766	8.96833723836758	4.2301560597092	6.06388953329318	13.1112759180493	7.55542838121341
BGIBMGA006344	74.2517038331655	37.1673821338027	67.5731347119236	52.1144397936855	50.8178616851765	44.1905876730132
BGIBMGA008556	32.9579099030516	35.8704624104508	30.2793616239352	56.8413061283034	18.1378319023926	16.6644655871053
BGIBMGA007594	35.3130375400335	14.7735198995413	15.6715649448866	15.9705331328402	15.0633821627565	18.7292978853215
BGIBMGA001583	75.6707947286433	31.9527178646423	36.0430115753723	45.075764870731	43.3159007813828	51.740349881872
BGIBMGA005216	81.9242764164419	57.9183418303077	76.3390029677404	32.1657157087255	32.2832833533812	42.5478760639849
BGIBMGA013116	34.7564440445754	29.4981028542553	32.2103600141029	21.4035025580617	18.3177376469853	33.0896230938387
BGIBMGA010728	78.0186845220005	42.5668825998114	5.17039242054566	19.4532457872742	44.3474828066453	4.30459315133342
BGIBMGA006405	51.0109668323547	12.2860570968445	23.6415207232527	31.0402118441477	13.2485815314923	25.8434980974054
BGIBMGA004850	68.3924814567125	87.0493596774319	59.5762342171975	30.0213346614772	24.6602143470933	15.6766566185086
BGIBMGA002779	16.2194474537473	3.45052566369037	4.22539964409714	7.8646165057394	8.41377525262487	9.4308118971503
BGIBMGA006178	22.6253728704041	6.92972789569728	13.0944558716662	20.2846855820792	16.8294523905648	14.5863127070342
BGIBMGA004488	127.01416218282	155.732920764034	132.934270020394	78.3808244856301	55.2435717359379	79.3396838942027
BGIBMGA007970	101.61654849783	28.7673532023676	35.3548196270461	36.2530718485084	82.5922210367499	59.6019422478444
BGIBMGA004987	24.4582384017383	3.01727009254732	13.86726267742	15.9468657318737	19.0392612955552	18.5762826398636
BGIBMGA005409	72.8874993007977	105.883821195136	119.260383396388	25.8863528811257	24.7991165023661	33.8996288998458
BGIBMGA008871	42.7875973913313	7.57898676492575	16.034155506918	23.0006210688467	42.3582943683013	27.0945493781249
BGIBMGA000072	36.036102733922	7.41722354647941	12.1230089590027	14.8880104266553	8.85573908404086	13.5716890707343
BGIBMGA012202	51.5419374228721	34.3714453432989	40.329617285144	28.0465656744631	43.1661846695175	32.80447701787
BGIBMGA014248	51.9824668025548	20.8609412244733	11.3599925723426	22.1158387209091	44.5526418943949	30.9822681099519
BGIBMGA006461	10.9225266331892	4.39507225077439	7.72883961612351	9.21594735792217	11.1321620008715	9.41989145965791
BGIBMGA008095	69.988189888051	43.0430753931633	39.6491448073712	44.0422876627165	19.5253951793299	33.477546589466
BGIBMGA011344	55.5733062155704	96.2580392932732	52.5223626154076	38.6906672133498	92.3685345996789	41.1553723506366
BGIBMGA005758	23.2353264816513	7.99669413604811	15.2611802654787	18.7220960663608	14.063517465849	16.0291494892206
BGIBMGA010520	95.6330062374845	51.4643467103938	66.2758591049839	27.2302355206142	11.7429592129016	34.4541903703486
BGIBMGA003339	165.597981105347	174.160151507071	201.999935947819	105.448462506892	65.7657725232511	76.071059215854
BGIBMGA011531	40.3615772728237	79.0470642810761	32.0977254858218	67.9855336504304	34.0903535276039	22.4361670611218
BGIBMGA001867	74.5925528019818	106.376373591132	60.046430529538	65.1322376176683	41.600218507974	37.8281276846234
BGIBMGA012007	24.1299398997015	21.1129525949703	37.6478596205638	17.0111301868965	14.792704371133	14.4222003583801
BGIBMGA005931	26.3617430056915	4.40703976137185	6.79768675554853	8.78534966493826	5.65652797571182	6.98038861291776
BGIBMGA003822	12.3896950576877	5.34762851752912	11.9095813039679	7.00962152970614	9.80226331076225	8.73045849425847
BGIBMGA008192	53.1984829331577	49.1955055068144	38.9587644235689	38.6879429295848	18.7733546242069	30.0794283348969
BGIBMGA011039	17.81435871649	4.47939414551378	4.54813244669179	6.35846320477626	7.43740895903072	6.84661329240031
BGIBMGA006770	16.2980604117326	11.8002820369127	9.02490122943793	12.1000170305081	13.5808303322879	6.66815784642544
BGIBMGA004064	34.6491710691292	5.60604105257165	7.12431978877513	11.1374829585768	14.732846582666	9.92761438810742
BGIBMGA007386	22.9787825395996	5.56112778931262	13.7180013893646	16.8073109108656	18.8784759014494	16.3983322276173
BGIBMGA005521	11.8545922479797	10.2915828544173	18.7900866392343	11.35008610228	13.2138620428201	11.6334504968857
BGIBMGA009156	77.3093013828857	41.5042030622565	91.6711646637367	70.3916387248921	48.4700764753213	49.1691256750414
BGIBMGA012960	129.432283512848	45.5286235483031	86.3205730773894	58.5400373482402	26.2554006262786	59.0977386505709
BGIBMGA013089	45.5841204145507	44.8966066661416	35.3009507728625	28.885749839541	37.4461015659701	29.9087172345998
BGIBMGA001206	33.020899145736	25.7556872101039	31.2584769048099	27.6333647056959	8.551027899204	32.0943670522454
BGIBMGA009625	21.2795503784077	5.54785560843394	9.4326848600603	11.534757257762	25.6640597462592	19.7471020332005
BGIBMGA008006	41.6482267123939	24.5608062718328	27.3867045968323	34.6944669436882	46.9899822830511	31.791304006112
BGIBMGA005735	34.7818340979355	33.6984435164569	31.3817130647602	24.4890853324814	48.8575150602481	19.6511207680349
BGIBMGA010711	15.4393972000437	5.68257655596716	6.83073709140194	12.4445642864897	14.2671035140611	12.4062309891054
BGIBMGA002404	14.3860188138198	4.49391564031722	4.73897095055521	11.9445014854934	4.56218499702951	5.12827588252342
BGIBMGA013537	75.9268792123527	5.8168769443314	27.7381383853373	25.4528706912524	14.419015885107	18.6861552469447
BGIBMGA008914	17.08726244505	5.82010734618868	8.54528886167063	16.2821887736275	15.9253830421542	13.4442138725942
BGIBMGA009578	23.7251576866998	19.7297893706122	16.6150932766893	29.7700856559413	27.5958989827945	33.5942438205055
BGIBMGA007349	30.3913887295596	24.673918381384	77.157139182259	38.8084318673047	18.2981550761064	38.8664913989283
BGIBMGA007689	28.2948248176972	13.5891534338072	22.6922778457282	10.1262438342284	7.75321140730114	11.6688235916048
BGIBMGA005466	18.6198202026136	10.4005624527751	13.0297595372246	11.3675253364887	7.51601638609963	9.49935371275385
BGIBMGA003583	61.0159586983294	72.2540444813737	61.3069515549406	16.2154609226555	51.1112764766732	50.6987932718172
BGIBMGA001461	33.1430255501482	34.0421731843517	59.7328947954457	36.4668254867957	16.8438289802107	23.3309757440671
BGIBMGA012807	17.3194747358347	1.36004130350127	4.40904553070747	4.92540882467279	5.68038693845818	8.90452480714917
BGIBMGA000877	54.9920901644179	22.7432979167029	23.5388505406098	32.2340080987653	16.8174754113167	12.8577771579537
BGIBMGA006376	104.058687018305	188.574480006118	172.343429664699	113.457251772596	83.7983459318155	100.637557872664
BGIBMGA012336	51.7159137289767	18.6785013895435	20.9737576646403	10.8510848174014	61.6249228490928	14.1220669445694
BGIBMGA009021	72.854327154114	138.865811583622	120.924320726841	89.8815034697721	48.3072430717088	46.368009559687
BGIBMGA007133	10.3176274247526	3.3933126280646	2.52375536003012	6.82008938986054	4.71106419383424	7.07381747977827
BGIBMGA001490	42.4226020913525	24.1358846855197	37.5979109007209	30.1703239153803	13.3566489960726	28.0079224946059
BGIBMGA008542	73.5855620879884	93.5924929131328	57.8485408136174	41.7784583343217	31.9981675460946	54.4524717292759
BGIBMGA002719	23.8101121400464	7.58985244178188	16.4122272524394	14.0865198501253	9.99786500004793	15.197325308963
BGIBMGA005832	58.7841109172813	216.891445691783	267.277026251902	21.2219779503546	0.703739767336789	7.11063204712194
BGIBMGA000855	10.6148145491977	6.24789086486405	2.91878969622158	4.04575004555577	21.06289618086	7.98775137023156
BGIBMGA004808	14.7384709329955	4.91511469427418	5.15312580392788	6.3681618978891	4.17445634715686	4.58553951838094
BGIBMGA010361	20.2172611966863	5.15329664452548	7.25352077729079	9.9324062758535	10.3920716533537	10.4148224858208
BGIBMGA011792	82.5168722777092	74.6875704745464	122.179504295585	80.1540488534585	102.785292474493	43.517649477966
BGIBMGA005777	25.1085312986826	9.9343684649486	14.7387278348072	10.1992717461444	17.4466651699244	16.4799939818704
BGIBMGA003011	23.7731336846027	14.6104500583356	14.9556549067284	10.2113383202303	7.61029506799605	6.50576182875406
BGIBMGA009384	19.6458535310259	15.442891212006	21.9268637120429	14.2462351981547	50.2829801641522	23.6405991634881
BGIBMGA001882	27.2545909404233	9.9568163911979	10.6492401208386	15.2627443298515	12.1185461142637	11.7094313649953
BGIBMGA012304	75.5584864910843	84.9089976743742	69.0319931914052	90.4660754307906	50.7933602161497	87.7935838374445
BGIBMGA008864	144.658982683785	157.152423891032	156.767897498327	107.585613225196	54.2917185890914	69.9420064518076
BGIBMGA009322	56.2295713422022	38.6216185371811	55.7021646977248	32.1300947610968	26.1038355558646	23.9416560061864
BGIBMGA003739	28.5896975912211	14.6285001131526	8.14819243109159	27.3118802301566	32.7931438457677	18.8462093339971
BGIBMGA010562	24.4582384017383	17.2683912885655	20.2386782357807	14.8958451907267	27.9102580663744	25.695546259704
BGIBMGA004231	181.464349432252	174.18512070442	165.01573474912	78.1661478513115	51.569747466669	93.3597416486865
BGIBMGA012470	14.713325629642	3.19976889807528	6.61351726977257	9.96473494492922	8.8297253066134	8.34560393251434
BGIBMGA012142	17.7457250233432	1.88209122719223	3.41560198308842	6.15579417348901	3.19217394463625	3.17261140981222
BGIBMGA005473	19.8022635238515	8.64670897130344	7.2682333606932	13.077952567825	16.307577217252	13.2634462577276
BGIBMGA006548	13.1875141225673	8.26045316302421	6.32599326420322	6.21803281725624	5.49796693231866	8.84576235527131
BGIBMGA007035	9.78614431100418	2.71666072090404	3.53439921184817	4.99564600407308	7.0722362757113	7.00361183637686
BGIBMGA005455	115.712769266155	139.523729651684	172.908450107253	90.2118923325176	131.775271433814	116.913760606363
BGIBMGA000206	36.9567214616574	40.3005202274848	54.4100557534452	38.2587807989247	64.113560466429	43.9381995566536
BGIBMGA010636	10.5193426605595	0.816127104957452	1.87798161481888	3.03843333340521	8.01303689626662	10.1930400063049
BGIBMGA010845	62.5145272581743	71.8457042917496	82.4469966932214	46.4882607631083	23.5116042604171	57.100106914143
BGIBMGA007988	57.971949152909	34.3447606733717	47.5158126319845	27.0088131902563	18.1840024657006	18.551614406678
BGIBMGA013612	54.7512853110807	82.0666700850359	64.6443881487551	47.5828343490733	76.5316996978758	39.5817845842887
BGIBMGA006966	127.892315306799	328.052898105573	175.203192091336	123.58837333378	68.7422137235373	123.111923438599
BGIBMGA006941	48.6320786825261	23.2300326115938	49.7571540803342	24.9346633400973	16.8340075885831	23.6622164970781
BGIBMGA005738	9.67250891497314	8.77726322987132	9.98505406452151	10.4105839459909	12.9626862631903	11.1934101398303
BGIBMGA003507	11.0966424727407	1.95128324311529	3.83567959017924	5.28594928369019	4.7078127506799	10.9470672415209
BGIBMGA007574	17.5624098344055	7.06378931993782	11.9742929407689	7.993310556269	7.27333999240636	11.8272103543748
BGIBMGA006866	70.6686973394905	57.1619379538122	92.0382235785401	27.3750771989154	18.6715636142335	32.7901262822488
BGIBMGA004889	48.4158695847275	16.9164747551285	65.5744269577058	20.0016828676091	17.0070443773057	19.8020925707477
BGIBMGA011973	102.211280234425	105.017240328799	99.0535937710357	76.5093978586147	86.7674208508839	91.5141578670203
BGIBMGA003112	15.7165106079611	6.27282421483688	7.45110372500961	7.25665069220931	8.19636074077377	7.75808803700397
BGIBMGA004423	32.2599856805706	2.05207432266835	3.00702815176829	2.47589983928872	3.69428948313295	4.50264350867295
BGIBMGA005628	34.7781702168177	27.3480777993412	38.3265596888067	19.6794463196844	20.1824102578786	28.620965101951
BGIBMGA007288	20.7096139230799	2.88454053279778	7.50164676809607	7.30059376638578	5.83281798367395	5.80830126356417
BGIBMGA011477	36.3102481999374	27.4776274278305	10.110845006152	45.2020410179888	28.3762910039848	31.5551814008611
BGIBMGA003413	12.6813516520569	4.33183283875427	4.78021349292579	6.92215453618696	8.6279959340954	10.3346644674819
BGIBMGA003480	19.5724071871223	8.85701158924131	7.53967988215463	13.896405121883	7.94740599319995	13.1630575100987
BGIBMGA012693	25.0166456711843	7.09970541520888	6.5131130150818	12.1743398877267	5.90198800308327	6.2111937708738
BGIBMGA004337	41.973089431116	43.6496966251896	37.1599522486495	41.1874722885812	56.2406863934944	35.5292316044106
BGIBMGA005519	12.0848228091185	5.21318408279243	8.41995391620888	8.52375652261705	10.7046551445652	12.2777354932567
BGIBMGA001123	16.2568191565783	20.3641533041028	38.1849587971187	8.12944456718039	13.0725788870335	17.8616693779655
BGIBMGA001584	119.077700831821	118.24245420081	155.604190942136	80.7664686408875	86.9593765423552	87.2998766661248
BGIBMGA007314	26.2728818960608	6.7652256702163	3.51364302127404	14.8377333753153	17.3636436948944	10.5729907417137
BGIBMGA004533	49.1381526802294	12.5627823285348	20.6845450194985	20.860746139395	24.1232850004382	15.6730134261734
BGIBMGA010665	19.4494255074901	11.5405558278943	16.4921807166216	11.8904002979161	9.37933405478957	12.5297717938444
BGIBMGA007293	13.4014975705392	3.54118787397258	3.87402996043955	2.81782302902885	9.8036474819593	9.92024411828574
BGIBMGA008779	13.895297395332	11.2009132572879	14.4670563129578	7.44193936705732	16.1545061630192	15.754156404046
BGIBMGA008452	12.8096153654673	1.53046251282924	3.86240624272905	4.81807134033653	5.79235174401117	6.93772194071291
BGIBMGA007089	14.6483097505873	3.77339469214611	5.68336541326768	12.570509587318	10.000512483207	9.88791492425267
BGIBMGA012556	30.9366201664981	15.8238847829402	25.9838092360189	15.023015014312	11.6046147334591	16.0400458240462
BGIBMGA009698	65.4208165379828	75.037201320443	101.285045018738	79.5861746397464	42.6213124333699	133.67805690642
BGIBMGA008959	84.2592715620093	87.1790747925373	80.0424699479836	61.7491924600316	40.736768600091	39.0937808223138
BGIBMGA003935	29.0055282128918	21.6366368728924	13.1308590731857	12.4637309966422	10.4989335325606	14.1442536388599
BGIBMGA001956	14.9391102342088	6.06016169649505	6.93626689139178	6.40918357697138	7.2683737143234	6.89180048162196
BGIBMGA004674	9.77134264797607	2.80524650471232	4.53885162949725	4.10012991929591	3.64659289947117	3.67293876696978
BGIBMGA011508	49.0665273458185	27.7847260112464	63.7810123148556	19.667789359732	23.6324880457653	25.9008847670593
BGIBMGA001395	82.879211993455	132.083265162209	96.1440402582888	36.9989061520056	24.3209546535564	29.6913002196703
BGIBMGA003806	15.5275281771503	10.2104184896156	3.20071911748065	6.61897557914054	6.65709039890643	9.72232168386273
BGIBMGA009430	57.6895405780131	29.3464062056359	40.3809788993859	27.5817127454048	23.7544043748238	25.6384116603703
BGIBMGA011029	39.2175201958906	39.8995473534754	29.6069550499508	22.1832522129142	12.6924493751814	17.2686778287247
BGIBMGA005126	52.9928498704329	25.5523351176216	57.5087155690311	32.451633181692	23.639791684455	29.3756427097592
BGIBMGA004163	25.4365679378078	12.4097567156147	8.40262631087535	7.82270206036205	6.93887410594074	32.2987362207796
BGIBMGA013462	19.4350305148287	12.7086826123014	18.7371794716386	17.2756370432356	24.2007330747969	20.0343956597265
BGIBMGA013121	46.3419253927672	29.7095587886944	31.0525907362596	40.5676765371256	35.3567501528198	39.7311216323335
BGIBMGA001954	50.6410961779581	24.1059765260581	25.1859347518522	29.4165092378943	37.8570266667911	30.1937972149382
BGIBMGA000102	20.3085115777929	7.45952936844278	11.6253131086268	14.8563159957181	10.394408228032	12.5549652570615
BGIBMGA014046	14.3806415397641	6.80658726430856	15.5675113545118	11.4353957396563	10.3251518279723	17.3134662184637
BGIBMGA000701	31.0542593880338	29.9663861736332	17.0000641678909	10.5952685602232	15.7683423262028	6.1956501778176
BGIBMGA013096	73.0350174496351	25.9474052884653	35.5692450359628	39.9093139349002	30.5890589841818	48.4368492956484
BGIBMGA013147	17.8989835576357	4.0678835387723	5.39309979969904	9.11361945080557	6.7834915641299	10.1624200596905
BGIBMGA013565	14.2157992154508	6.49425450634326	9.32150557200748	8.98007947584155	38.0125861014419	12.3811195287527
BGIBMGA010193	62.0122264988954	43.5615875018136	39.2073551980185	16.2094945303814	22.7988134270575	33.2428678506351
BGIBMGA006246	24.9621323783192	3.89668717219956	10.2338730968283	13.8993953775687	5.66003061685294	6.84551798214041
BGIBMGA007196	13.2267849388711	4.4096298523277	11.5001835820355	8.42242177514709	10.0840759343991	6.15220282382566
BGIBMGA006891	12.0139166441591	3.73485864309622	4.86635141909703	8.43314352169596	14.1313314412808	11.4260323443947
BGIBMGA010000	53.8753636271966	56.1023113480166	54.5416751755941	30.1392387740407	24.4585844395273	32.0743648499224
BGIBMGA000559	89.5870332315098	132.548433783996	115.591684699873	48.5242796977345	56.4147957772913	37.7066659413095
BGIBMGA008706	32.2587053817165	12.7225987220862	18.4900041705933	12.1338433743478	6.45637795805125	14.3367714374395
BGIBMGA005732	12.0597929350109	2.96225365387521	5.19179367855012	7.07645745591962	9.53702719311991	8.14815099035382
BGIBMGA014456	71.2624127977919	87.767669078966	150.829971447321	50.0030671472006	52.4126185809695	40.551015966338
BGIBMGA010528	24.4965142051839	34.4896542080573	30.4998824968741	23.9942480247666	63.8363003739715	41.0344554607983
BGIBMGA011870	63.5317656045152	93.9251158545799	69.9744456218448	34.9551544693738	19.9106861002604	43.1475708430621
BGIBMGA003472	24.4582384017383	6.59236212508396	10.0144324765185	9.53058243221498	10.1004277639867	11.753246348871
BGIBMGA007720	44.7116220639227	66.7749364085004	59.1875540044945	36.2517139792704	46.5622661963199	35.5134839596719
BGIBMGA012560	44.0110109093426	14.1469396138095	47.2526851024848	34.7098966122406	14.9892594511847	28.5123024547842
BGIBMGA006161	17.2183829103146	20.4045599530436	10.3506113708738	12.1483227843006	11.2846076051192	7.91720625062323
BGIBMGA001124	24.5355156162777	13.4239442739897	12.1681002395509	21.5454399060026	14.3874759305643	20.7117038226304
BGIBMGA008214	34.8461194307911	37.1340379968827	30.4214935100356	37.008643691837	26.6571088835298	28.3887043622292
BGIBMGA007107	34.9246016817614	22.7215116580074	21.2466308015023	16.1311547247963	12.5254583589617	14.4218722529939
BGIBMGA013273	52.2105156454615	263.461278799948	136.546606950486	60.5047581681527	34.3576654086985	28.5760966798921
BGIBMGA000496	24.0778614437019	54.9132645669418	22.9292334242106	22.0774533946877	39.8726584740099	11.5788584714287
BGIBMGA003785	103.050711132657	224.667701222861	109.182273977732	71.3364095051291	36.9052862987534	53.5418118355217
BGIBMGA004550	23.5980862866924	13.6010784986474	22.870723018827	17.2468567408661	15.9928628318701	17.2255147177261
BGIBMGA011033	14.5314793910044	1.71045244981491	3.53311313397471	4.52409624916165	5.93718010901213	7.74192502825117
BGIBMGA002237	25.9894648329808	20.5267896560723	13.7897961092967	16.0012189820056	21.9278643240389	9.25540992080633
BGIBMGA005838	19.2766696104494	11.0802376339826	14.8393025725083	12.9257773087607	21.3928458592213	16.8065194439574
BGIBMGA007778	72.7923761956496	36.1589647890871	72.4300460218753	21.2395837060791	10.4471844032021	23.9801164977626
BGIBMGA005965	16.2967727532438	9.74551778272722	6.8024826788875	8.57752418899348	8.9491613193951	7.96278716270441
BGIBMGA004785	28.9771891159642	4.99338085182632	8.18774433290764	10.8240186194442	10.7387337353845	13.8505845288801
BGIBMGA006689	22.2380176390622	4.71178311307284	6.80625945006781	3.32802915092719	14.1185858886272	9.21636981063351
BGIBMGA001070	91.9036836913801	48.5406709138351	86.4074787580195	40.0284462153029	27.6750994867066	35.1244809830081
BGIBMGA002639	14.660709342652	3.8228197497677	6.86711026951231	7.48765448117762	6.18587938068831	6.9476490572216
BGIBMGA007418	43.186260949355	7.6450382696927	67.1876667318009	30.0826026913986	13.5570439464809	38.2648238253091
BGIBMGA011540	111.141112737311	101.830025839856	109.266178198338	93.3436455861055	87.9739391134896	64.0011920092733
BGIBMGA004846	66.8813775764347	29.6791503025472	39.4174333249438	29.5089604289488	20.656786201639	28.2371908867078
BGIBMGA011988	37.8826850432938	15.9045070688842	15.0144394768728	40.2541705360659	65.7264722551515	44.173898811668
BGIBMGA004655	7.08485121778052	2.02014873704289	4.33755813952551	0.523510865994907	1.50907576869051	3.39349511633588
BGIBMGA003924	67.866102952571	49.9221743597081	39.7771974593073	28.8815285192461	9.42282188472345	24.932728301786
BGIBMGA003367	66.9612215798701	34.9536659627842	46.2490234189127	19.3470823373964	10.771128105627	18.2331575439885
BGIBMGA004445	49.7236793909926	669.477862926662	93.5936098983641	65.7468644519385	101.116140084872	83.6008755847656
BGIBMGA013974	17.8009664107326	8.53693902416909	20.2101301253248	8.4252604459936	14.9742497239236	11.0200402738392
BGIBMGA014175	190.402741988216	116.944500045718	153.634517639071	58.0882967229305	36.4897977462446	78.0321992539591
BGIBMGA013341	25.9789578878567	0.343478940138133	20.8278493920821	25.999231350058	4.36191034547479	4.46119283603633
BGIBMGA006640	36.3328903793938	36.3336457784064	29.6925871604559	3.72935834304064	26.9278202640674	22.8596063065878
BGIBMGA006025	9.24512391952614	4.28929330319226	3.55058733173129	7.55212255730372	6.35020249490672	7.11086206789143
BGIBMGA011231	28.4495258828568	8.98828156996283	9.59608388163078	6.42907410749986	4.3566432465584	4.28356461682209
BGIBMGA013544	14.4622627071148	4.26221613938998	9.17087502171044	6.85787561970252	8.30633906543773	8.24204153989817
BGIBMGA007564	17.4660932343802	17.7419424665241	11.6203829875107	8.6826163756731	8.15623715177673	5.97742009832372
BGIBMGA000167	85.8849635831154	45.92604148499	31.9704012998929	25.1410191746361	4.98482335196892	9.85508652144971
BGIBMGA002318	25.7233196983799	8.50982533398343	13.21294207569	10.6109889751773	9.14861697537826	14.4832347486115
BGIBMGA000136	22.8476652757432	6.09109667197486	8.31040759434456	7.15888312863927	7.61800992398457	9.93895228187222
BGIBMGA001976	23.7950963717071	16.7530769876073	14.3009433860297	11.696623894082	6.55056015489527	4.88128505677522
BGIBMGA000546	12.1890893507844	2.63350889216756	4.28166196434478	6.03655548488903	5.99143420984461	6.44789590490591
BGIBMGA007854	65.3292420467482	93.172771112231	16.6353164658534	28.8739026975987	51.0211331319172	48.9340172180977
BGIBMGA007702	101.160605090183	126.802356114112	110.616584717369	68.853595530696	33.8405474854553	54.0438586094896
BGIBMGA005076	22.9437963954387	20.1505066936089	15.4460042479326	16.3318185022631	15.4800961205198	14.6163635773901
BGIBMGA001915	34.8745705210668	34.755146156099	35.8804957937161	15.9441037865996	13.6856686518554	16.2412999971662
BGIBMGA002640	64.1631708720926	140.487752806085	49.4262229886547	28.3132562515477	25.9523079783562	26.8742684888719
BGIBMGA011241	21.8570668139611	14.1003939502496	4.97037020550029	7.31686886136445	16.014757445395	12.4401510991551
BGIBMGA009401	13.5630011302032	2.75086533225869	2.26417647223319	5.32655603853628	13.1410984510254	8.75408026641671
BGIBMGA011162	9.23096333939591	1.50004439081366	2.29329320711663	4.29411301414053	5.39493578656267	4.73933186317022
BGIBMGA001928	68.7105860216275	54.3225377994192	41.4341392159874	40.6933705710388	39.1557533337969	30.0857195354848
BGIBMGA003685	29.5455519892998	44.5116856553662	26.3749103646921	37.7839940525163	28.9289824857971	30.7358941455806
BGIBMGA005140	38.7094954232235	15.6119414903014	17.6126790928599	23.1322994860651	41.6471716641109	22.9025413469671
BGIBMGA003539	14.3048668828789	8.31200257518297	14.5077137287224	5.32455429772631	7.91792560728104	11.9373242892262
BGIBMGA007172	38.3433841610584	13.9833496645298	11.4474437346754	23.3983244478403	20.5280340335448	24.5889866432136
BGIBMGA007137	15.3213938791326	9.70760969363629	7.99475226614773	4.75289451679399	10.0608790098838	12.852022499541
BGIBMGA009574	22.3427306795849	4.77364178550922	7.11316578472208	13.6667684346634	10.9165095168442	16.6995644100046
BGIBMGA006859	102.079175551699	101.571536508234	103.465981129927	43.6321976974842	33.4826186178207	45.0703877782122
BGIBMGA008425	46.5871207652157	12.2825689918486	18.5860561403107	20.8311301732699	13.6056355018446	25.3582841125766
BGIBMGA011659	24.2959946975808	22.3969707275689	17.611917133998	17.1052617533411	11.8880086318978	12.7429080205558
BGIBMGA000976	9.99350941517136	2.17052448938586	2.95870861017193	5.82171662213405	6.89098523882647	4.20500937316696
BGIBMGA011412	37.5990400108984	15.2908732848453	22.6006087101046	19.073414970384	8.85328145605247	23.1011360729931
BGIBMGA012100	5.94795712250487	3.1688722700481	3.04532398905665	6.39215659875175	8.77671383277795	6.63807126061665
BGIBMGA005897	50.7848144591648	43.8176344145535	35.7943668399879	17.3486383336413	18.7786114999417	21.7815084747547
BGIBMGA012632	84.8928391037078	88.7155996569463	112.405934445119	46.877167079383	28.9218632579182	33.8211947798236
BGIBMGA011186	22.3607478190471	18.7162788647955	12.5996502236837	6.2722324659179	9.80574610728271	10.9361715743678
BGIBMGA014442	50.7913243464669	31.9383190732877	44.5938839895146	21.4438104724837	12.1775178381057	27.000320404861
BGIBMGA007358	38.1599740508796	10.6962382753059	23.218426397125	14.3145855248255	21.7707976452945	20.740159883931
BGIBMGA010221	3.45511023641526	0.321393974778565	0.433360806724366	2.22621213248349	2.66049994999331	2.29974983412986
BGIBMGA008004	18.7218989827739	11.0433951739867	17.7711616266067	12.7668046885148	11.670426715097	10.0978305617634
BGIBMGA007649	16.6046756121893	8.85314103494277	13.7402783286061	7.9676543498678	18.050481159629	9.55866712659946
BGIBMGA007451	22.0384735674719	25.8671437608386	19.2728935128102	24.5445136610468	11.9981203483732	12.4223875417476
BGIBMGA009211	28.2873168207971	33.0100921215443	22.0769155446279	99.3297443999392	11.2326369419583	34.3220373113938
BGIBMGA007168	31.6298006464493	14.9145839447329	5.27760385033503	25.7138033674422	7.36847874552852	24.3184762491458
BGIBMGA006959	18.7650983836483	11.6141278321255	15.6059469784295	11.3772102376767	15.7243284164686	15.9761706141208
BGIBMGA002004	23.1626976838292	27.1627536457348	26.7561780973938	24.6448929346683	24.8553995273465	31.4965497587816
BGIBMGA001271	15.3677962268643	5.16006526276642	4.88852357059959	8.22126919072858	8.12317295337766	7.07356636804665
BGIBMGA001252	50.990673699737	56.6660808620499	55.2587321190271	39.7809204878231	27.1331467715673	42.2617777500322
BGIBMGA012915	10.6159929392954	3.8370603755553	5.71905602302066	5.92588719762814	7.51969537684852	5.40654038132795
BGIBMGA007921	33.9761849495845	64.3441955975618	38.0294440716482	28.7771890538755	27.8570573585822	22.8835956372497
BGIBMGA009372	10.9782016642917	3.60209534730982	5.10761848130676	6.25308061106013	9.26948830946282	6.81009428442317
BGIBMGA003305	30.5597605616602	13.6077980496245	10.8657510732515	15.8656764050146	12.8368735811647	14.0696514706379
BGIBMGA012903	53.3883188993167	49.3138120537737	35.417371818919	34.0060427268865	13.8023587763582	29.5624667002301
BGIBMGA005036	65.3336505251912	43.1761154901657	39.8780146877963	45.5313784004791	35.2954414131756	33.401685650816
BGIBMGA005037	17.6340879340928	4.03998310297825	3.67398784168932	10.0335853939152	10.0467539932602	5.97588790756824
BGIBMGA007052	8.46743051556615	1.77144572155563	3.89241481201751	5.46282345171942	5.48386288413124	4.3438059130218
BGIBMGA013633	74.2664218136115	67.5155670671236	75.674694423031	44.4512321252527	10.3636676674207	16.6187633864478
BGIBMGA014155	37.6579226185494	22.5754383339274	26.1398574730837	31.2580411913717	36.3761782514595	33.4205646592381
BGIBMGA001495	38.9991636981142	35.8617678182179	32.6662222765512	22.7363141174005	25.3008906763754	22.2413598220864
BGIBMGA011334	68.108587319673	48.7021463546795	27.6402181278794	21.2386065445173	60.0535825380461	26.5874249900948
BGIBMGA003057	24.3325967661129	1.6717329611393	2.13156425948132	1.87266153098745	0.961014493923098	0.669024860958481
BGIBMGA013451	173.295567212316	216.071862764057	202.095687016311	74.7918267698822	51.6433420725503	102.707101147903
BGIBMGA004658	12.3032350748138	5.30644548203486	7.51076506062692	6.90657791841033	10.1821395557636	10.6745346165589
BGIBMGA008413	6.43345953424408	0.81173186261216	1.49076577489915	3.49130519710732	4.22283754946707	3.93762175661127
BGIBMGA013112	11.3850547937465	3.03259375638812	10.0999108687362	8.19201748387018	4.77043499989435	11.6892615531761
BGIBMGA014123	42.2195781934767	6.83361388127093	16.1508814259137	14.6149779708297	25.5864908712144	13.8893454930468
BGIBMGA006925	18.3436788013037	9.32076942102116	9.29694728912698	14.7495639389752	9.25253709646167	8.4069117099256
BGIBMGA003004	78.6740001922581	79.8510472425674	70.9944121173496	46.461589357048	23.809862128228	43.6534591992317
BGIBMGA005106	22.5498726665708	5.613852017414	13.0702564843912	11.6097063067587	13.5677217086468	14.93161218343
BGIBMGA005916	18.4313713118705	6.69435853983099	7.37953382727536	8.02395515723966	6.85159936452082	6.99011285988259
BGIBMGA008363	6.66833103594562	1.33890506412422	1.97257671300467	3.8032418573839	3.22492067909288	2.61088003914929
BGIBMGA007515	11.3156187304428	5.37301886424186	3.99946514871354	5.85614101256583	2.88914850265073	3.33001825483056
BGIBMGA008312	46.8782902699983	26.7576339439245	57.0548700121166	28.7347060331282	17.9424318180575	28.9415199110928
BGIBMGA013380	3.95374953078423	0.864074221836493	1.17020301031829	3.97286227196142	4.16689321754904	5.16870973391108
BGIBMGA009267	15.079515405583	3.82562624245444	4.78428567746364	7.90035122670452	8.60399344974329	7.90373946014538
BGIBMGA012689	18.2799854721325	2.37764026282409	4.00154006654582	10.219315928293	7.87240140121379	8.95943536310197
BGIBMGA006401	63.8137674663535	70.1812634770009	51.2786538332039	31.2884689166694	19.8286676489951	43.9056012287601
BGIBMGA003597	76.7160046043593	6.91564900337732	24.8711616669808	17.2253559533066	11.2915622505063	18.6222074837769
BGIBMGA013860	13.5958332029099	6.79957209590705	4.68778417804297	12.5870374396309	14.403925339963	13.4371342444359
BGIBMGA003519	42.7832182440192	44.5075942740292	67.8686475019026	20.5257268436923	18.0992398877749	18.5862971906101
BGIBMGA000237	13.7052542957729	2.35973617122109	3.74121950744096	7.38643520691048	8.01116908842665	8.2223454506981
BGIBMGA004162	62.5165734932323	52.4548211178013	53.6415792765772	29.8097813743047	24.0234034926068	23.0688572385504
BGIBMGA007267	87.1324743061925	97.855198460467	83.7588184055717	42.0834780522493	28.0616232225545	46.6682008566372
BGIBMGA008564	48.9164768034765	29.1174821722649	54.2567244732448	46.8754172784468	30.4336583593892	29.7793007506244
BGIBMGA005884	15.1864878965041	8.31104746241545	7.56409261524273	9.48386389088059	19.1468195685681	13.3594434230126
BGIBMGA009660	20.592608403236	3.8989725695766	10.9175761739313	5.66978149863306	7.61172000934068	5.22614595144918
BGIBMGA008879	25.3955066616589	15.5721089237674	19.8764477480831	13.1088987377409	12.4759705103593	12.9523864200648
BGIBMGA001267	15.2494834381859	8.83136077450262	7.87842294973219	14.3586436753184	11.1731241051784	10.1263550731733
BGIBMGA000300	30.6810202959858	18.0794823945436	26.4217293247986	8.58701260070697	7.28067054647934	11.8135186362757
BGIBMGA012931	54.383612446218	116.204986841792	75.5137985454484	71.4793682416123	52.22163038208	38.3900749408908
BGIBMGA004980	29.9520975675715	10.6212077998182	17.4340548706767	23.1111477878388	15.4275564545754	20.9560357455591
BGIBMGA001627	122.724081183943	808.776845171838	308.97071099683	313.117586545116	211.308763767586	592.788918886941
BGIBMGA007346	20.943060416617	7.13879713309511	16.5962109855077	12.9765872753305	9.3397233115915	12.4457292507233
BGIBMGA000753	13.891688276516	3.62317925127308	5.13196098021647	8.87553484812769	10.6615157350179	11.4323375479619
BGIBMGA004642	22.1775666536662	16.1029473417639	19.3254401129904	23.8571010401266	14.4368479601566	17.6929468588313
BGIBMGA003198	28.6278341375855	33.1143949887586	35.4234072934801	21.4883921990377	27.1016621937731	21.7512670433681
BGIBMGA000957	7.97304523304925	2.94682978704567	3.37337971952572	4.96292365343445	5.87453302011924	5.53985009899108
BGIBMGA010245	36.8512868144153	71.542402183234	55.0663624781822	63.7565303323979	40.6254062739394	47.0784643593983
BGIBMGA000028	28.8257809734772	5.12758429257013	8.90801303187649	8.73970426819714	7.07435879560197	6.01934972940796
BGIBMGA014039	7.09465963980101	0.766555096356035	1.14651485053022	1.08660466716825	1.1343892061388	0.628512841916183
BGIBMGA002359	22.6047310434517	11.4672170047764	15.7975424494384	16.1800085607867	9.87641374464625	8.18897206710081
BGIBMGA006865	45.9617902851457	10.192459873434	19.7116047250525	16.9103874531331	14.467401844453	19.8123156438353
BGIBMGA004616	18.1412099403621	4.52585718221024	7.49682443115258	6.30533235084951	14.6643521716901	6.69871603240194
BGIBMGA006932	83.0097788180207	39.3365707857039	57.9979257147962	24.5629101775722	24.5829095999237	39.8603660593687
BGIBMGA009139	28.0094345704978	34.5321810971445	5.17089591576628	13.8134975436245	26.1887615871395	29.0302975795317
BGIBMGA012670	25.4602518930571	9.66259114941155	31.5120219086728	12.7784345459866	15.3918502185672	13.8240220804382
BGIBMGA001364	17.0475751453512	12.4662765139434	7.90632266944145	9.91976768739583	7.37961526596309	14.9128218245126
BGIBMGA003225	70.3489537534533	154.98030526869	109.283871215804	80.469556824578	72.9812600211702	84.2511513906684
BGIBMGA000626	19.2221084903802	11.9171799445724	13.9988981639844	10.2990695367844	18.8275167331863	17.4872000589561
BGIBMGA006964	21.3578983226447	7.63921791318742	14.5498441452154	12.1481367621895	11.5376427817872	14.6066356358802
BGIBMGA010740	22.9347454373202	3.13499442194947	0.196469938058253	10.758005927273	7.1721626540658	0.621219493041134
BGIBMGA010113	39.8791218515146	45.3842725212002	55.8418265881053	43.327816467863	37.2559007326903	30.2358254203132
BGIBMGA011768	202.601825566638	2176.01411984476	517.035567290941	49.9288721448874	180.858494310901	138.660117782997
BGIBMGA008159	35.1666381164889	23.2316664966156	33.5597121656291	21.6104722119071	56.2422076363491	27.666893386511
BGIBMGA014605	61.8715254546255	111.036090505302	73.7165973070622	50.8188933115025	33.7811155439634	49.3591675196035
BGIBMGA007946	33.0484489623488	17.1093638270315	18.0747551063884	24.9480429155481	22.3995218627929	22.6061506134816
BGIBMGA008521	30.3808611537287	83.6682772698159	34.845221009744	35.1947741386952	27.1121267987991	26.3783135512539
BGIBMGA011435	22.249366296491	7.59991378161437	25.6785241209929	12.535298075869	8.16840801373059	13.3658497126352
BGIBMGA008904	19.7451180089945	5.51622163570745	8.51847760632132	21.1933718100313	8.86352531780751	7.57338313001954
BGIBMGA003842	49.5436111214698	11.3245109504284	15.8881568590185	15.7883000182023	17.9414973650698	14.6297792957172
BGIBMGA002708	17.1767781141979	11.7999675170494	11.4080044567946	13.231867785184	8.3087850392944	8.1743224176369
BGIBMGA010999	30.0689256074822	17.7976196400629	28.2010936256488	16.7156651789962	13.4086719589448	14.1645857471328
BGIBMGA010475	4.01455474212296	2.4675832349377	5.3383388432795	5.79614145688007	3.46664553096732	4.08563383223054
BGIBMGA005470	11.3725648602175	6.7588275955973	5.87619202081062	8.23369937973003	10.8715916589106	7.45518898975619
BGIBMGA000397	58.8492985124794	7.02652372539029	68.8837329989478	107.499975643717	27.2929642299557	27.2037648945971
BGIBMGA001223	28.9195050629995	25.2569593108323	25.2522895708134	14.1271455258637	10.7297661951242	15.9768369037095
BGIBMGA011796	57.0001318684578	40.9086593164672	32.9669896063848	55.0633438403607	87.016974938969	40.0091986059069
BGIBMGA006863	23.1931571050966	15.8974758986504	14.5878929008253	16.7483554207502	16.8017869451658	17.0280925338973
BGIBMGA006779	19.9222149592794	5.9281388860447	11.7164876710881	11.7081932550059	7.68344957402017	10.7564551004878
BGIBMGA001751	61.4821772667549	7.38107308768063	8.20847796254388	24.3947935650273	8.65955011871989	20.2125981947884
BGIBMGA004743	38.2946132690073	23.4000157849378	37.2338599754397	26.1001807465087	23.8341579059099	16.806754062656
BGIBMGA003802	15.0090869475393	8.66519424956847	19.1891506466996	24.2053314179883	33.280862317292	21.9978237846072
BGIBMGA001732	62.3400681123375	55.4998064204593	24.6976419344204	36.8035630899836	34.52825521253	29.3790080027721
BGIBMGA000545	17.451972192907	7.2506257519784	8.53493039510089	7.81805590142635	4.01924290948046	8.67680333272021
BGIBMGA007355	26.6994315620569	9.07575610244019	12.8249470124121	12.3024251316241	34.0987851907534	19.0685412561632
BGIBMGA000947	81.2309978433489	122.502189800604	180.359403137476	33.2703968542777	38.3431545961075	47.3588507636064
BGIBMGA014181	27.2421029352694	28.66259404013	31.3501329819903	11.5064348876742	13.9478504191928	9.661879360563
BGIBMGA009514	23.9760867486574	30.6184782488238	4.04347808003759	27.5541435641054	22.676059169741	5.71828417598205
BGIBMGA002704	78.0947261248485	126.450648794585	10.5783550859786	4.13827921398808	93.3895594753806	56.7406114046425
BGIBMGA010581	25.5379686958649	7.80783788631919	15.4185534690744	11.4421867780239	9.00948991964757	11.4155131319186
BGIBMGA003273	13.2147497036257	0.737570923558493	0.658027673138387	5.20625846297117	3.9852327869209	3.52049831754338
BGIBMGA005723	8.55172147594583	7.25274792775314	7.40197012611095	5.59223647221887	5.12511060436515	6.72289330838811
BGIBMGA005883	10.3272344106873	2.53056518741667	3.23671236990835	5.36929002499203	7.39925453273916	7.34227905987094
BGIBMGA011278	17.4886084614012	19.6536853471028	20.6052383454049	12.8153643061149	17.4669974244492	14.6903031474841
BGIBMGA005089	22.5800460330041	17.1230592644568	16.1313218425508	11.1976211682253	9.01141173916968	11.4827702718926
BGIBMGA004920	29.7465061642763	7.49239810945048	12.7479784809014	15.8413735021952	8.38860972664405	10.6575191564497
BGIBMGA013964	35.3140340559857	24.847203076993	27.3555496108167	19.6090459400787	27.28402841279	23.9115766110366
BGIBMGA002361	27.3446143621918	21.3734667645639	22.1083594273377	18.2028204838889	19.4894390534963	16.7627126193131
BGIBMGA013512	6.15444955122957	1.98823757926947	3.96080099264408	3.39743502359947	4.95708586113921	4.95620156911771
BGIBMGA008716	16.3357998742713	12.8371045998432	22.8007380159945	16.023070278696	21.0217184217627	23.1585953935417
BGIBMGA003486	14.7957244652491	15.7257001748274	9.27774707497304	14.0552023747817	12.9986500796242	10.1344042786318
BGIBMGA004626	38.6597961833927	28.6302653755235	37.7602545468087	27.6694328677209	28.6526304831734	24.5705865520861
BGIBMGA003429	16.2152404656051	5.84859024571335	9.92861919449362	8.65137741079293	12.2061628464427	10.1722500794524
BGIBMGA014518	41.1204133129224	55.4249132157726	48.2616123468969	34.1760729405209	50.0644868856938	28.2858136006071
BGIBMGA014236	14.4282151975166	8.98026921571078	14.1400189959754	6.8657814232075	13.2867534197701	11.4718853594957
BGIBMGA011581	143.027524566687	142.277665800538	193.448144989205	69.2262142426919	67.6584591531946	71.7246363014039
BGIBMGA000324	114.209339319421	196.358900093782	164.230075440015	79.2488647896137	71.6514173983011	76.8208604596616
BGIBMGA012322	20.8808807976684	14.2853779810622	8.34919148536899	12.5799142517432	22.7932248172794	8.69625955993091
BGIBMGA011175	14.0171547723943	6.88834067753687	6.33128044788574	5.88160009757557	11.788767687364	6.60218770650596
BGIBMGA006967	11.0629669057652	3.52435479589836	3.57823983390144	5.55548507599367	6.56601080389652	5.82493881754906
BGIBMGA014370	12.8411752158292	2.98071937417401	0.553547784264223	2.31483724433092	12.1919979564493	5.98569707680354
BGIBMGA010088	16.9058883009431	4.25124779820016	8.39337851658163	8.67172180605607	6.62483705395049	8.77780594202718
BGIBMGA002423	101.245731058358	153.885826893092	96.4987230648906	47.7083225240529	35.2006267344235	38.5326049979085
BGIBMGA007719	21.400958601521	9.75340497600376	14.5559019076217	13.3671121201831	14.9371080550679	8.9966237881522
BGIBMGA003543	34.3318808172157	16.0282482442391	10.9826176984225	24.7820289893083	15.7505872729138	34.8214593125549
BGIBMGA006243	29.6395964230632	33.6055982550058	30.9701963179252	19.8807081145806	22.8955882163729	17.8989126557214
BGIBMGA010815	28.3481107401411	8.86249136987429	6.18687687297164	12.1468207469407	18.618823092802	10.6402646731959
BGIBMGA004524	45.0948770532049	15.6939951341524	17.3568910903338	4.54191819035245	2.30303725942682	11.1545441324004
BGIBMGA013556	4.85682516033019	0.711257269174625	1.08584790419531	2.08090929650554	4.05263402921186	2.16329457559499
BGIBMGA013852	31.5398208100274	93.9605216417154	28.3476004788137	26.8178067709407	42.021054903051	27.0402521797071
BGIBMGA004511	26.2975774685356	4.37288293689163	4.74403021165049	20.0490910921596	11.7701191269768	16.9413775089324
BGIBMGA003470	13.2837865652151	5.38300810515157	11.0432645779006	7.88181124142625	6.94075989730907	14.5524736924617
BGIBMGA000199	112.507896647996	17.2934179426069	27.9072733754918	59.8562014058023	70.0986003029819	82.4833317466145
BGIBMGA010545	9.56903610817822	2.41596646697687	3.98540800854023	6.38379213026426	7.4429492653465	6.86474804127257
BGIBMGA009699	23.6925108642989	6.49263179914548	11.784939875682	12.9136759198935	11.5572732508763	14.5107344305617
BGIBMGA003350	10.0665363061927	3.21130086350656	3.30263198693697	6.59422340820508	7.28588168746079	6.31821913552026
BGIBMGA011625	10.5537599666237	10.7231056367965	9.68537160601688	4.82001974525064	11.6984468501812	10.4168103863757
BGIBMGA005648	128.650333993143	433.907577469045	467.590593781119	213.580352305938	71.1744807190245	185.804557829216
BGIBMGA004890	48.180890686131	12.0303322700534	25.4465500224922	12.3342218131203	45.1709656111523	26.6838637526147
BGIBMGA011215	12.347389212483	1.04909955867758	3.55526983656476	4.87359328920084	5.84719949335802	4.42939605989404
BGIBMGA006749	27.0491534866682	18.2326983470397	22.0466742992698	21.3075150669383	15.0252913248654	23.9595315789397
BGIBMGA002149	11.691575499732	4.42053278328125	8.97716486204631	8.52254005957685	6.02722177107813	7.31488964785862
BGIBMGA006169	3.4301989375893	0.704332334016339	1.8447165301778	2.02800142028862	2.70047373105526	2.74096877180554
BGIBMGA008251	50.3665699893503	9.21839220907557	24.7552121953398	24.5798618064042	30.8546773485507	25.0521456937918
BGIBMGA008830	32.0169402193609	64.0504275786593	6.89076348079183	10.1831160283905	157.357891757358	114.202655830079
BGIBMGA008596	15.2132583360094	6.85549751084965	10.2371178251405	10.1832449253302	13.9453695223003	12.5147840285407
BGIBMGA005889	20.6801365348031	15.227921756705	12.9670159118447	20.8510547358459	20.035127888387	19.9061185729955
BGIBMGA000383	34.2151636940759	21.2957784539502	34.025309946579	13.987606831108	9.00777417827649	13.6906650792366
BGIBMGA011611	14.540464754298	2.67153863561984	6.52806814805926	12.3799318191658	10.8704819731233	11.5865535039255
BGIBMGA014174	10.3034299760569	1.27671669506923	2.1629235145163	3.48113806371489	4.74181797370497	4.2108501981034
BGIBMGA012975	27.0135767422184	16.80736529642	26.7911266920629	28.4850616724037	23.9875476664984	24.945862311427
BGIBMGA005023	30.528596366507	25.5291004414519	30.7458883307353	17.7234385350889	22.9287742869941	24.9489849354059
BGIBMGA001232	99.758799150397	102.782569203626	120.378832756416	57.0709286590511	36.5584497244446	47.6851420582376
BGIBMGA010015	23.5912486076468	6.00400721311334	10.1244331326623	12.7222606907646	19.0853305838608	14.3357715231253
BGIBMGA000064	55.2455823548035	58.1239499789492	46.4082674739704	55.2084067866137	26.2937857149135	41.6986372403245
BGIBMGA012737	35.7840703889068	1.64358930859487	8.34383268191142	29.6070792318951	24.2785221579436	59.5068893058336
BGIBMGA012029	83.9732851793013	97.7497348131655	68.7251843327768	31.0220458168598	25.0003552346394	38.058098683087
BGIBMGA009093	224.491688187383	437.781752267876	183.737984393728	80.0313640848052	0.455545831534975	1.55043856666569
BGIBMGA006559	24.4582384017383	10.024615724601	13.4715690601655	9.09484568677324	6.45208882018408	14.7382156356586
BGIBMGA007609	9.50229367988924	2.50079008178494	3.54314153600291	4.94358442487342	11.6079826702245	9.81124087688974
BGIBMGA013235	26.028021818827	9.61993162608218	10.309180352274	11.3656635216477	8.23943764863259	11.9091658019248
BGIBMGA010744	19.340822366913	8.7615953142788	8.58815438469097	10.8538671468417	7.37844079138495	8.81603221907135
BGIBMGA009534	7.7546825093274	2.70410058064248	2.15181938957373	3.57838617278776	3.81554827500741	3.32702268446432
BGIBMGA000769	26.0887876285208	3.46523412562085	12.6833624387731	9.38166708171162	14.1902526523145	7.95891797555052
BGIBMGA011604	32.2117521218769	10.8570087575481	18.7988310577645	18.1277573066357	13.9387631752145	25.8459707453445
BGIBMGA011104	25.5586090455792	8.46666966942837	17.2230610117446	16.4446399328863	14.0334200536664	22.9046384572452
BGIBMGA000107	80.1164091236426	247.665729981664	73.6875615759635	48.1111132395468	54.4552478619501	110.061260815742
BGIBMGA013653	16.6656537436208	13.8439945511097	14.1647724016938	14.6403525314146	19.9098531565647	17.6089970543396
BGIBMGA003702	19.3834401062138	8.79999767097908	19.0257074338376	8.69795744593723	6.20849981948446	13.138817931557
BGIBMGA010387	69.8021635285564	25.2909613271986	15.9538004758089	16.5045058130914	13.3285544417649	12.9261282748982
BGIBMGA000839	16.6329117912758	6.48634709737306	12.003603083053	7.00440395620619	10.1086046901255	12.9016414061498
BGIBMGA001770	8.26116031122542	3.5221332058519	5.2635393711311	4.94747488959564	8.07382292911988	6.58111689467669
BGIBMGA004838	30.0978807516536	35.5446134455832	43.7636787024758	37.0582355738068	21.3620035564459	22.4437272126072
BGIBMGA002470	54.8687029631916	60.0782799924877	58.1794430734978	46.8727538646325	35.6696417470926	34.6721969731344
BGIBMGA001073	27.2534656476512	15.8940504567416	26.2475201204592	15.9296877795593	14.9699368639801	16.9355597281944
BGIBMGA006365	7.61223257807323	3.32955476879255	2.80593806563858	3.22512803300092	4.83902091398478	2.51839192596526
BGIBMGA002895	10.1976372283563	4.78749451566038	6.55815360673065	8.16487191509865	13.4266139820835	11.7634426118895
BGIBMGA002363	30.1850454421453	34.1746313555396	23.1034271307379	26.0463844275534	38.2658498489379	43.51816347607
BGIBMGA006843	12.4010144506805	8.07768038712036	10.3697070017915	6.20061989565794	10.3732725494109	8.63015202168129
BGIBMGA006218	21.4434208209684	27.0250596210104	20.5986450682949	8.78600567969818	5.80188232663295	5.99179904409343
BGIBMGA001319	164.685471905038	120.770942395551	123.705331798998	85.2034069440019	126.872551054701	96.0858461048281
BGIBMGA006491	9.45318416754301	1.84399628717354	2.83404872306421	4.62094382114104	5.59510892474245	3.79524532576447
BGIBMGA008053	32.0575344064559	18.5515315432262	37.9869238984066	25.0830994560645	76.7315213681052	29.753847167083
BGIBMGA000694	88.3311919257022	80.5122273541184	90.3959598458812	42.5790769093921	16.7011622841887	24.9854848153319
BGIBMGA013392	4.73476717127931	1.21554479777843	1.50313167447968	2.2868978710995	3.02617617300977	2.28971259729376
BGIBMGA008401	20.1468191118108	35.6824051213561	4.19772426141265	27.3435079171374	62.0743110674149	1.60918665074033
BGIBMGA007224	70.6885502940412	59.5682367912707	94.1045576723757	30.2444494525204	20.9393089732146	28.230528815011
BGIBMGA008660	20.2399020936441	7.04590109903439	5.74161401071729	4.72972934136042	10.4919079740593	6.15547251840407
BGIBMGA013111	124.537356759871	266.580123062402	197.879309144528	90.3703441340384	28.3739975070356	45.1842096571143
BGIBMGA007627	80.293822121496	7.01769382419783	50.2898413160029	24.5475198829748	28.5315547119274	91.8226840600296
BGIBMGA007390	15.1495058757035	11.8506059974185	34.8609513600153	9.54836336958851	24.4634910725797	10.5021000423648
BGIBMGA003335	53.8947023188746	107.356926431316	60.0728569013335	25.8084798606883	21.5598151066287	27.5648768179767
BGIBMGA009915	22.6363956902494	22.759273926837	23.0001539218474	12.0197149948186	19.952398431476	14.4303388383521
BGIBMGA011593	66.655418941001	61.1920942584551	57.175990490414	44.5371448274661	27.4729178402631	32.3206808897231
BGIBMGA012916	43.7952572103328	85.7633208174377	38.7606107400989	44.9003973792077	30.8521292404192	30.7960757898722
BGIBMGA005646	14.2889119520167	2.47022374295295	4.85690348641532	3.81391682137225	6.27998635133728	6.44281185299946
BGIBMGA010247	79.1295948291532	84.8435840475966	65.9792280220332	56.2024052252677	40.5167821929931	39.0143038017182
BGIBMGA011092	38.434374631303	21.1214270514033	37.9748323132594	17.3592751443916	22.4331013929223	39.6912273066416
BGIBMGA008150	13.074328303305	2.24529209003511	2.16350319479482	8.31352911406226	4.43542248069043	6.58685239877193
BGIBMGA003348	33.1693918050971	15.1075126858515	28.5096719705626	15.9212948987482	19.8493175472116	22.8360485873828
BGIBMGA006617	16.3275267168361	4.54430233160149	8.27961488965758	11.5043145372649	6.13632547127112	6.80516819531101
BGIBMGA004939	13.0197950112701	4.325048590074	6.12020794115083	7.09401919725484	7.77962320923091	7.81233915703529
BGIBMGA003753	39.2765847949738	78.2070117913806	69.3756470202113	25.9141813853142	77.1964701621353	45.5334010327617
BGIBMGA002296	60.2895576602848	34.6222087855509	49.5988358628059	38.3844207457458	26.2758835629374	18.0160961446553
BGIBMGA008568	86.7475649788271	31.3464406984532	51.4949121103472	91.020490494715	36.1552634064305	43.0999613064476
BGIBMGA011819	47.094098255896	128.754274621534	53.8512543162491	60.8836030669733	42.0174037556965	64.2671986261032
BGIBMGA004169	64.2192248944037	1.74027103262986	40.6692771780583	33.3697799331163	17.8710386103774	24.49195468412
BGIBMGA000923	144.686687412693	181.88394939089	96.0809010335479	105.410538226185	28.8914850265073	63.810821008795
BGIBMGA011524	31.0309949748152	25.9279398681439	44.2285814047415	37.180353558234	48.911732278918	38.6447814316724
BGIBMGA003319	30.5727980021728	30.3938237193985	29.4238792183312	27.9535386516305	21.4106540821438	18.0515347404648
BGIBMGA013669	24.9677850351078	20.6784079887592	16.0466821909078	23.454167704279	23.4378330324745	18.1336710692941
BGIBMGA009533	34.6373896440802	21.4236641091412	14.0538467252652	18.8408045769799	20.6443891285214	12.9233087464273
BGIBMGA006357	21.0564763705106	11.6498073176108	23.5597894736333	13.3268751703992	9.02750683055929	11.9230909492882
BGIBMGA005797	49.8336607435417	10.6970270834383	31.8502328334685	22.1586041548998	42.7301989979807	25.233387672484
BGIBMGA014194	16.2722157529932	16.6036062807033	14.2107909074706	23.8070059123084	15.6187142240563	16.5084792145927
BGIBMGA001921	28.5443402826969	16.9576052053833	30.7773205831254	18.9360617537446	13.0292631148333	18.5460575086597
BGIBMGA003894	28.2834605214414	7.11183430685837	9.5408967787388	30.7937183562207	32.1602403153791	23.2492304499063
BGIBMGA001197	22.2679483956124	11.5695195174038	13.2815144320946	11.9221185089555	7.09155675061163	6.64143087512018
BGIBMGA013761	26.7666564081945	14.5042139659597	11.4954781510623	9.20397258481885	18.6313126605316	9.1702343987957
BGIBMGA012994	12.2922209511316	42.8571424770553	29.1657494116259	8.54211645240321	3.36981684256213	1.45603621843733
BGIBMGA012794	21.7257245876246	4.60265211143142	5.45042152338526	10.4469845891587	20.3710751332563	11.369882822215
BGIBMGA011737	36.6494965524499	23.7328189946949	30.9522268360131	24.8960647900353	22.0354429470664	27.4854836926555
BGIBMGA002486	21.9218284934098	4.38594850682446	6.12331306948221	10.6424837159734	6.37764164148965	8.64225941789577
BGIBMGA009917	16.1718406918597	6.79215527117415	8.50296125366864	9.31575372984948	15.822127351018	13.729430039791
BGIBMGA002705	12.4744763970851	2.57732853565299	2.4030742265351	9.17079539741911	5.95336347526595	6.2803403819742
BGIBMGA001080	86.8627143238204	49.4527018438985	110.839382334702	31.3773403237078	76.1565443072	64.7992118597629
BGIBMGA006539	18.2304462161105	28.095738844607	19.8407349947438	17.9691189607387	11.6923430093977	9.14471636079669
BGIBMGA003125	9.72679117956917	5.45964567359979	6.30697679870663	5.32556679225874	6.1461100967491	6.91301156292192
BGIBMGA004389	16.1712906853743	15.9714494678821	14.2477088414096	12.5309509756901	11.233047829455	10.1831273761252
BGIBMGA007281	24.3069503291502	26.504148417568	15.1593773649813	16.58026582924	11.2562087528147	11.0097122136013
BGIBMGA010165	5.97481598336013	1.19366821294599	1.87689158703694	5.2384321164371	4.52167990427605	3.77018784011951
BGIBMGA005135	31.2053386504936	27.0952454984539	11.0408809222868	12.9686705244729	24.2925554301834	10.0182184307629
BGIBMGA005101	33.6126076321031	24.174850744704	17.1720339289714	25.3649643874521	39.1404978454851	24.6209644386511
BGIBMGA003672	8.1640851410531	1.88589871987589	2.62406232986565	7.41138651239527	5.12694974795691	3.20007069948801
BGIBMGA006237	11.7517061389733	7.07615377003657	9.40400703516663	6.54690910321074	6.02652022979603	9.69062903929984
BGIBMGA004102	28.7743981196921	50.6048257219822	41.9044374504098	25.7010375515797	25.8231960581885	17.3436314173093
BGIBMGA003647	14.9553559653941	11.2392196287099	13.0578676156856	18.5755300908139	12.5765468293325	7.60406176008012
BGIBMGA010751	66.945692539615	79.0331658961475	90.3615765971119	94.1076939592428	56.8521197755649	84.7159632826131
BGIBMGA007954	12.2036418692007	23.4279959362627	17.32312281973	17.378421403742	21.5776875537067	25.4368827343589
BGIBMGA000002	10.4137743950512	22.3864168671993	20.9892764226393	13.476243559152	15.9412695963279	14.0076956369689
BGIBMGA006846	3.83360477566513	0.686263075185554	1.39386934785372	4.42769777753181	1.9533614451683	2.16635231664348
BGIBMGA012127	26.271995406811	10.5632930844524	38.2017030571424	11.0351294341545	10.3762079740191	17.2673562615621
BGIBMGA011326	7.17241592394533	2.28489164004661	3.17413456983192	4.20982782281889	6.40111762299207	4.48771113958816
BGIBMGA005851	14.995603750166	2.74213229120326	2.67507204865176	5.70548684807728	10.3288283653945	9.70917313212754
BGIBMGA009576	63.6181501597126	85.7540476418787	64.3036444808691	57.7693910542867	37.4991388319282	34.8721592371364
BGIBMGA002914	13.8141061127535	2.02077448880748	6.79958860537872	4.99760624566802	7.91707238253888	8.54308242322091
BGIBMGA008380	16.180589471902	8.53613444533463	7.42262331444034	10.1843166728648	4.79655499499222	6.59044360092434
BGIBMGA014208	69.1527573858671	229.114392964186	146.573590574959	73.1387107186498	147.596849417332	146.516444549907
BGIBMGA011803	80.1218154539702	77.5547451683179	101.947573375882	43.9228393815701	28.50146057714	29.1910157723953
BGIBMGA007536	26.1108220775314	10.1798887356664	15.8583100002965	16.2277484656633	4.71141094236172	5.76874890119755
BGIBMGA007727	20.3033362564342	25.0136446439394	18.1901571723075	13.4821855685143	17.2899987058248	14.2933600961964
BGIBMGA000683	31.5032744631085	14.6404504173206	20.5604722406559	25.5810673842944	26.8276882093097	19.7006813525238
BGIBMGA000101	6.83964896898167	2.43193037519524	11.6244133793793	5.75630310618294	4.3947406709498	3.11185368955555
BGIBMGA006541	19.2171873156515	20.6622655937641	14.9917659047241	13.9634114704545	12.54340150087	10.2761625930168
BGIBMGA007732	49.6512736653313	21.4160392313048	26.2122939677204	19.7872070883433	13.7954136794454	16.0234166031372
BGIBMGA002759	28.2256443169204	14.9851944541571	38.0925907532552	37.1727668092688	36.1139805420294	38.4766539160311
BGIBMGA012171	2.78780210712882	0.973611343632749	1.22593255964433	2.10243589756783	3.23425439438017	2.07049632302855
BGIBMGA002520	37.2396404052273	29.2187763860204	31.1835818138071	29.0529045111069	22.136588407235	22.5463776081578
BGIBMGA012472	37.4020463870738	40.5614361513948	32.270187326068	34.7417578758746	23.6883832398187	19.4509565636241
BGIBMGA005934	10.2090337911341	8.75072638101797	9.12067193799377	7.6938716082446	6.79677617210265	6.8434100145013
BGIBMGA001742	33.909652061407	26.1325851720541	17.2702291569259	6.64188819944185	28.9721773684191	67.2954367844216
BGIBMGA000236	27.5668394456043	13.1802461581325	3.63822748605714	11.5704013340739	10.1552854914847	1.82185826778462
BGIBMGA010176	10.9142852620507	3.80167993263	2.70197572282967	11.2013814932384	7.18470761515104	9.64487854315914
BGIBMGA001748	31.6876072110918	29.6163896684097	35.3010888981296	25.827351839787	29.5274237324217	27.9421580357098
BGIBMGA012325	69.5206897600924	94.8898894162104	89.0008819403885	44.5771332852237	46.6920672904212	41.9652038710846
BGIBMGA004525	33.8375038655317	23.3059994289544	14.4014203268717	23.7842853618108	52.0746668544052	21.5140501993964
BGIBMGA009963	24.5104995949044	14.0618196402005	22.1104245676326	19.3360855115131	15.0446931030012	16.7434113588213
BGIBMGA010403	23.4579014527919	37.5269419845843	16.9446281547418	12.6294834684567	9.49473029653265	8.56704500435723
BGIBMGA010136	34.7916582735973	60.0634475903833	35.05823906865	54.2287243559466	42.8019232352862	47.8986552935867
BGIBMGA005425	71.5403473250844	54.1254504186648	67.3474388921433	48.6506450094474	34.9175879871558	40.020695502058
BGIBMGA009895	28.2722706277519	7.42869821161938	9.58082735070702	11.1465351465881	8.52457051090201	4.94298236105298
BGIBMGA013898	35.9543820038171	56.0635053433322	45.8958733535953	19.2114895084712	8.36939723299588	8.21683530598849
BGIBMGA001931	27.5969469617676	4.64025456131142	5.46310113477233	9.96903537703843	11.0566378094591	12.2983940542295
BGIBMGA002024	25.7280792216931	4.73413083017393	5.83954779777204	8.13218997602091	9.21374864684735	8.57466024453935
BGIBMGA000971	79.5320339636943	77.2486975039588	69.6410365055714	30.4412134679314	18.7315348910885	24.2865901351828
BGIBMGA007103	44.4260970969074	29.449781869237	12.5364704616467	19.0146288173977	15.2465495491862	17.127501041135
BGIBMGA002309	60.4951109404696	47.602892474995	85.3546925048286	54.4079659328443	27.9530676201461	54.0344334510297
BGIBMGA002681	26.4490252483914	10.8476894367261	12.8916262844502	12.3675930166883	10.6788418183083	8.88437355410291
BGIBMGA012709	51.0003625865843	44.4285038215689	47.7104778281101	27.7904090876582	20.9346801864145	29.3957590128364
BGIBMGA010657	10.7394531225763	11.7456882789858	9.62424410454194	10.8940226951806	10.4306660274411	8.81363566697586
BGIBMGA005462	90.7889809472524	251.232487354577	86.0491175910013	50.9504936826213	45.9190198187255	59.3879988575624
BGIBMGA007210	25.1632430563338	10.0218860280175	18.0273148042719	16.5939908090838	31.6760915231415	22.1874290670961
BGIBMGA009332	9.94620737809514	10.4737404581887	6.03460600279537	8.64518213614593	11.9168553721787	7.64756200981111
BGIBMGA002353	47.9837473729017	24.6677683518772	41.043902059949	36.4363050824829	20.2138811348909	36.6061173451746
BGIBMGA009829	9.09571436144965	2.06207751006039	3.90572768429056	5.7527973476382	9.87637998778478	4.23662008337081
BGIBMGA001448	11.9705754545505	2.40804945212737	2.59066174137277	5.39495443176651	4.74615191924811	4.74965218414076
BGIBMGA011323	96.369640198302	186.666792586398	87.4442355080808	63.7815901232849	25.9466446269152	54.543633678598
BGIBMGA001576	12.8127817081833	5.85528691186922	7.89072388726457	9.06488351791356	6.60955588299837	7.12849368264701
BGIBMGA010621	14.1116995033809	3.80144310673757	7.05963945137977	4.13309989081663	1.14941226079413	3.93916181518316
BGIBMGA013708	21.6000917685849	10.8061274082329	34.876801418065	59.4018198145813	24.8752459426684	26.8208050900214
BGIBMGA009469	36.4894754148911	18.4305403051172	15.4848830791932	12.630334970848	13.4570302597128	24.5159962353675
BGIBMGA013971	26.7239659496427	2.61959246096712	26.4730407986473	5.9594437655121	12.1190339980801	13.8176852782177
BGIBMGA008774	12.9916739778286	4.55118609931928	2.98720516675868	8.32000036807682	7.98309877525956	5.81503979737892
BGIBMGA009409	17.1919317402724	11.047034418718	15.8761550099844	13.9565382095032	13.7514845807311	12.1328347253624
BGIBMGA009554	26.5397906061415	29.4486131674717	19.0826652603388	15.512543746052	22.7966765057502	18.1141073202407
BGIBMGA007935	26.3528906722954	21.7293309530664	11.0493586291071	20.4370588071089	13.9529624644797	19.5151445879376
BGIBMGA000689	13.6407429239342	1.71348678830425	3.07237922577122	6.82658364980648	8.89615140270974	7.12109086512308
BGIBMGA005444	27.3146750034011	46.3204256969693	55.4647541922699	26.1395353934655	31.9037255837049	17.1642225750094
BGIBMGA012031	20.7058654121925	16.1412014723929	0.0359529091825638	5.74741685491707	0.141463400550602	0.120366764879776
BGIBMGA003959	108.756050368894	116.200168399882	27.1929654073636	30.3960808639089	28.9780222157005	67.6472904718019
BGIBMGA006857	15.9117516874945	2.36265963110512	3.86800190552185	6.00061173732854	6.41387824172539	5.61153049412524
BGIBMGA011476	19.0740869447003	12.0941247417424	11.6172070882567	13.4298266952244	20.5477601009086	17.8538557130718
BGIBMGA000759	145.161233111615	209.675036082174	112.156267497254	46.7864955763281	45.3889301238484	118.115228987804
BGIBMGA006574	23.5294445383811	7.85732779172146	14.8956543544292	19.0008447224539	12.5938240009163	11.9063214824116
BGIBMGA007248	34.5292777436305	22.781267289719	30.2296067542385	22.5724320762986	23.6150445920174	26.6790636332133
BGIBMGA010227	53.8790179284669	12.7517122203061	10.5239549429464	23.2048963566973	14.0492975290787	18.5603225516791
BGIBMGA007453	50.1283714990581	71.7478558089769	69.3910581228445	25.8871225523677	29.6474151982762	33.5369639510298
BGIBMGA002858	39.1848537774328	70.1534845027711	39.1749987759251	42.3590763206456	52.8176519041678	45.5523218318961
BGIBMGA003704	20.6779147753988	14.2077124217828	7.42524654169877	19.3273822508047	18.9072727993511	13.945285432021
BGIBMGA013510	29.5320218999712	13.0787744981804	13.7602110341118	14.2008212969373	3.93514058730212	9.58302986417834
BGIBMGA000473	9.88365922924838	0.725759774981677	1.73510471612551	2.67808516159475	1.72952993667516	4.31799215444271
BGIBMGA001352	53.5245507052533	15.9833105227124	40.6863615204982	21.5474037597904	18.8556361574477	19.7137889249473
BGIBMGA012116	18.7789525355719	8.73330929227951	14.2087725203518	18.9359750104475	13.4903335060662	13.3547945691441
BGIBMGA000328	68.9416594948997	74.803858407424	39.3873108322282	61.1148598465785	13.5524884881655	35.0011506424779
BGIBMGA010658	23.3700540660677	6.58828595733367	15.8241550110647	10.9944960473327	12.5390920408949	11.4049209819137
BGIBMGA003238	75.5525035560545	145.874179868303	59.4173537330417	49.2032637553564	31.1019236215112	61.5502872081803
BGIBMGA002609	8.55183160899939	2.93598432048143	2.5087699782823	4.13214063494635	7.07635762552232	6.08851322138957
BGIBMGA003422	146.74943041043	196.945828217894	177.648117992272	54.3243198636254	40.1366247304415	67.1443261937353
BGIBMGA002461	55.4633790019216	52.138305289315	33.5963594079612	34.8732675360594	19.1973455471103	23.1312905350022
BGIBMGA001154	19.2324851880569	6.30090542296702	14.3068651917025	7.43585722163183	6.38881089129961	9.92172070507253
BGIBMGA006754	28.24044021644	38.5353915986792	28.2233116947238	10.6666376834777	12.8210321658813	22.1536892102953
BGIBMGA000188	96.967175256449	111.836798175097	70.9169542789381	31.8810633573209	23.9302659822267	27.4688319510151
BGIBMGA010360	15.2608507019202	17.2233509162504	7.31426384999595	12.1256087072819	13.9988345779773	10.09728515004
BGIBMGA002406	56.1912348921987	113.483520261135	78.2010805760479	58.8330184757886	35.845616610629	38.1805435750186
BGIBMGA013144	37.9612241860313	25.235944175717	51.3277713177185	25.4645249360744	43.1376594361869	44.392070905296
BGIBMGA004010	23.1109625575747	7.43097369606239	13.3516307905858	6.36045225878754	13.5660004407958	11.4968961511227
BGIBMGA011824	60.2672614761064	76.9127151591079	63.9395674106153	28.4337818419673	27.9065866301647	37.7758788894789
BGIBMGA002881	47.5280178549062	48.1593199155964	49.5181459166296	19.7582707846902	23.5053691939619	14.6919287758277
BGIBMGA007723	42.185721274316	43.5168936705874	50.8126088638565	30.5865203638527	23.8296377612249	43.664676842608
BGIBMGA011157	11.0608903341194	9.31534306304226	11.3856725079612	14.2522886676873	9.41091022707619	7.58832534254263
BGIBMGA004399	42.3498680497024	29.5462358198766	0	0	0	0
BGIBMGA009883	11.4688262263156	1.37167832708866	2.62346370397701	5.06155273533862	5.16125266666391	4.36867516044683
BGIBMGA013580	4.20909219006658	2.13730315129294	1.30424055392391	2.72618985851731	3.49039922394705	2.51555652715603
BGIBMGA005443	22.2986814176012	0.0371241938286315	0.11981842218337	3.52259720287207	1.36196043267951	0.0891422584530579
BGIBMGA004585	6.09055403834649	0.0608395369418179	0	0.0481072584912702	0.0572306597105072	0
BGIBMGA005726	11.1701026927526	1.67747774794734	1.62421900339085	2.34334423719925	5.39140839796032	5.70625328143969
BGIBMGA004739	20.7567042374905	11.6027329543527	12.6689235920322	5.95661402013436	7.77045993101038	7.19379733422278
BGIBMGA010249	9.8499996472455	3.40222986879138	6.80768335371845	3.50898716822461	3.80339356074292	4.6569536584213
BGIBMGA012036	18.5748133566466	7.61077867124256	13.8359396585147	6.96371164828079	6.13656240418248	7.04890111236668
BGIBMGA010644	12.0117126372981	4.27881083337531	6.46189626273593	10.0547644659868	8.67359263242592	9.02010703895726
BGIBMGA000937	34.7605831947534	72.8992634172271	36.5244563947779	44.1976929674021	22.1474372116039	15.7735936492933
BGIBMGA009874	19.3390722246303	37.4526665704498	31.2113057413006	42.0053174729332	22.4529494641353	26.7152491487011
BGIBMGA000829	8.8683686411553	6.58514371056385	8.85565278639105	9.90390918458435	9.71033870927382	13.7644349208007
BGIBMGA009010	49.1398397112549	37.3972855010421	43.697067319367	18.7021360741753	11.1827141111051	15.4619078977071
BGIBMGA010514	64.8290656431616	18.9507827509071	37.0262984470746	37.0745397927881	0.307356223686248	7.19179335140107
BGIBMGA009228	24.0752234826954	3.64016424051212	4.22080719278166	10.1702188370616	7.41918043305284	8.78928708709362
BGIBMGA004279	8.12811548094021	1.96634853837936	0.998969503782596	2.99630282281683	4.87475327884254	4.55763361137678
BGIBMGA009101	24.4582384017383	79.1388252088429	26.7444703181796	208.297377180444	238.465818831336	28.9579639564968
BGIBMGA005161	53.6858332918155	51.7073196483946	74.1064959361923	36.5616968555847	22.194192912384	32.3421485006462
BGIBMGA000881	34.7481121629874	25.9782853824509	18.0656969257253	7.56432149352985	11.9709778383948	11.7311500610498
BGIBMGA007413	17.8358250138922	22.4041426350988	25.1047459223504	16.0650473805484	13.3061759164635	14.4226843410762
BGIBMGA006551	6.83895965500834	4.28380092405745	4.13788214766508	4.52095622063191	14.2989162917475	5.15693643001797
BGIBMGA006763	5.39683043826769	1.32066747970217	2.43988939197682	3.19766644828976	1.73497555990147	2.46039369521255
BGIBMGA002818	23.1375991791822	11.4802760777447	20.920865844812	10.559802997249	19.7252328954928	19.5964719052432
BGIBMGA012795	15.6389903941042	8.86818406506078	15.2480749153152	11.8332268008742	26.8512678745345	14.6080737361465
BGIBMGA003386	52.7719626599082	27.7871847640275	54.0398791202985	36.5495488841348	25.7619021971503	31.8641857149224
BGIBMGA011509	32.0968473920709	40.1223348035066	36.331008545799	18.6747899009618	18.5392105374234	13.0367206806724
BGIBMGA009969	71.0919462877192	50.2609610568311	59.3889328762486	28.1628710871953	20.9186645840861	29.2309351102037
BGIBMGA011711	10.5582098447108	5.29854137503455	5.50777210513007	4.58600303173909	3.18250632407008	4.36271921432067
BGIBMGA004398	43.5256814006444	2.43519558783648	0	0	0	0
BGIBMGA003008	10.5791586737677	5.59603026497777	5.11348097714113	11.041009558749	14.1725369810881	12.9418552578622
BGIBMGA011274	9.45371626166479	2.2439073893937	4.13840933356745	4.80964898008721	7.98335992711293	8.58239220767779
BGIBMGA006183	39.2595339658898	13.0092216492103	15.790093176785	24.767205453459	29.6525035729777	19.3833426710825
BGIBMGA000710	42.6300219532305	6.09910249454481	16.1697126129629	19.9797752193422	15.5727153334366	16.4757447686643
BGIBMGA009844	17.3613397179552	12.6556376761805	13.4559361839306	8.01506358643653	27.4761348095652	21.2435500658882
BGIBMGA003606	30.0011819488744	9.42386617732582	12.83844776541	19.8643796728107	13.2250245936839	12.7285296492837
BGIBMGA001494	10.8065481917884	6.1064374210142	6.37103894036042	8.7088128245393	7.65316996978758	8.12872791380438
BGIBMGA006517	7.79200515453608	3.82655711447935	3.87289192057308	2.08745057696744	5.96375339336938	3.98586197890603
BGIBMGA010992	15.7335832106704	8.55402375980643	11.4961305248295	10.8179222980589	16.9055097840084	12.8293006173053
BGIBMGA004109	16.7060233774155	5.61581386581702	6.3807582260345	9.24360768385985	6.87289432046428	6.26072498869123
BGIBMGA012662	16.2928914237236	4.02387243402515	2.7657622810426	8.25271840440254	3.43032347950293	7.81689428819701
BGIBMGA004692	20.2721168291331	9.387423551013	15.7100385085811	9.81466710086754	19.5253951793299	11.1452680042237
BGIBMGA002636	29.4455328244391	4.74712666225445	5.37877615337691	13.9564464806947	8.4085107675506	8.85222466554375
BGIBMGA007905	3.55545723892747	0.470628852055393	1.40717109793852	2.96501639054964	2.58727855638525	3.9625813265695
BGIBMGA000444	11.7640296563171	3.98395752989383	9.02904631445561	5.58882308734754	5.22196161249488	9.34772245450565
BGIBMGA003682	42.2371185250902	57.5784318830243	39.5259641650205	14.5542328106415	13.0114134693845	10.7223100875434
BGIBMGA006810	11.8026819733923	3.55895322727235	4.2664253703201	7.2363814867774	9.67048473872671	9.44912953227749
BGIBMGA008386	9.63506361280598	1.90921990392333	4.39378225112092	5.94676837712587	8.6675019553762	2.39186114967709
BGIBMGA005933	11.829294559578	11.8219839783938	12.1264258160938	9.62191270354962	12.3382559828593	9.69067803110999
BGIBMGA010164	25.5944401856821	15.2504191347617	22.3514577453557	17.983440078391	11.8508744438438	16.2928727616849
BGIBMGA003365	18.9639964419275	15.1972460707757	10.4299910595272	13.5189239935223	17.1919035553199	18.245740813515
BGIBMGA007912	35.246215609239	7.06134665914832	20.4328735580583	11.5522211299575	8.33173386160938	10.3049351198588
BGIBMGA009343	4.2925062875225	0	0	0	0	0
BGIBMGA008457	16.2420961081528	6.04523905882872	7.68341067249272	6.23638033958702	9.52182888931581	9.35085654981265
BGIBMGA012429	27.849780793446	8.00318420665128	17.0645929399876	12.3516348321506	11.9729592416232	13.6603973980358
BGIBMGA007518	23.1054597290757	19.1594514756335	18.7189776161032	16.0828578543628	14.448462479835	16.1835600830281
BGIBMGA005523	12.5381583142485	4.48179707975448	5.87494764237006	7.45759473712129	10.5296321686207	7.52270553645734
BGIBMGA003544	103.160490684559	71.4229056972562	88.7791237924811	35.2442825587356	13.6393128174432	45.7763149088819
BGIBMGA001372	5.6107752068608	2.93049229981562	4.07445007246169	5.11556706478744	9.176660455606	6.34702960893514
BGIBMGA004452	26.2448603504798	0.273241547524588	2.54767567033724	4.10511233226388	6.68286882332417	4.64741031317926
BGIBMGA011314	30.662983247017	18.5594686528058	33.2208062520268	13.3470324769736	15.5772486110721	13.8944907537769
BGIBMGA012946	8.93990782960088	1.65209063260484	3.03495243109123	4.08541561587836	13.5909742566917	10.6098115018898
BGIBMGA011693	13.4156443497245	6.59561970926427	11.0714495495698	9.07131439133528	7.16143977336742	9.32268882000273
BGIBMGA000629	13.3465805435483	5.25863966688139	5.68245677990105	7.53431178762941	6.76341919251927	8.96740143963397
BGIBMGA014064	41.8156979126493	148.937026338921	103.683840940274	145.869791399516	76.6345648856418	272.902194806817
BGIBMGA001241	15.699294148612	6.74894183468545	10.2122629108458	11.2588139961751	4.68403422531258	7.57573927870032
BGIBMGA001542	21.9656790741726	19.0007299050935	18.707191745432	17.2096822900188	12.6740394404126	12.5812658212235
BGIBMGA009929	4.87321471687955	1.18372494245952	1.14522632287842	2.06054514196264	2.75172856505159	2.90369464958209
BGIBMGA006222	25.9294106364293	66.2914354466597	23.935356438781	16.929324057224	15.6643829790974	21.923745346185
BGIBMGA009298	27.5155182019555	20.8683387213614	36.9353033020895	111.952659461398	253.477331623461	52.7066642529809
BGIBMGA001417	20.4789218363761	11.0485725744433	12.8126466747989	12.4663421992812	10.4269379218005	13.1356600786954
BGIBMGA004486	25.8681117933172	6.75148590673431	6.77599703664064	10.3188260920222	8.43958593159533	4.89612178947059
BGIBMGA002219	70.5268381310398	82.7198235585965	42.098394124756	30.4032107383844	19.569749694434	24.6795837598017
BGIBMGA000366	9.45538876687953	1.52737592313867	2.67913551897617	3.3672099089024	3.7481089536762	3.14928384707484
BGIBMGA013935	15.2321277620293	8.42461087911423	12.8902880070409	6.1857145593703	5.81157877390181	5.61919303007534
BGIBMGA000447	11.7143553664753	3.22921357900266	5.90817960488486	4.56199380927696	5.48520714558154	4.44494333105521
BGIBMGA008992	22.2829937716487	36.2766186875332	18.6066833528964	19.8622713053157	25.0678669292391	18.9281307010726
BGIBMGA013146	11.1173810916992	15.7901972861436	13.1775194169071	9.79360175258455	7.86851890833139	10.7356124994882
BGIBMGA009295	15.8770635683618	11.959843067797	9.86054378458668	6.96012395552021	11.0795505487394	3.89167269283628
BGIBMGA005966	20.7944537018827	13.943892292148	21.9310562638588	18.4486223700518	15.0791203183399	18.2788546806902
BGIBMGA003038	7.54772970516537	2.11215113940663	4.15878210545202	4.61648528173235	5.36078033641746	3.89147549135194
BGIBMGA005842	44.6628701249133	14.7780116964095	22.3258187003934	12.9595202420662	24.734158018299	16.0436686463667
BGIBMGA004706	35.7925440025438	14.299799663977	19.1794364271013	21.7426789111246	12.9775007617769	13.7648692260076
BGIBMGA010324	30.6826403902046	24.8457557457949	23.9346266756055	13.0974171748104	33.9122501655258	27.1001806951924
BGIBMGA011589	87.589759746396	116.203168894844	54.8604519347275	68.5468813393923	32.9238936022201	48.4213890820207
BGIBMGA002661	13.3611497918231	2.12145164994644	2.02873782193137	5.28406803037734	9.37937388735375	6.79201249543247
BGIBMGA002264	47.0091829831575	17.3330817452275	31.3171278788359	28.1327054822493	44.2339181740016	38.9316546510457
BGIBMGA002428	11.1610738558151	6.53308807051738	8.53614693760081	8.1233648842269	6.0991420064901	7.41705436586139
BGIBMGA007731	33.5198152522183	47.4215931660159	53.4411114793074	17.7878165558635	22.0812772898789	25.9050325761585
BGIBMGA005086	16.3838840575747	3.6216911848044	3.67814393653286	4.26127002978843	10.0979325990253	7.89630411035825
BGIBMGA012977	10.5253719437821	5.83991536583295	3.49266372857736	4.93495328726921	7.18718748452704	5.77934375933587
BGIBMGA009885	22.5102371131042	11.039683940031	21.9033554174633	14.5647119802046	11.2878613123711	24.7795756760905
BGIBMGA011785	40.8619565265989	39.8619913036322	15.6229107371623	11.2816834212665	35.960678171291	14.2964134500579
BGIBMGA006120	28.9875418094676	5.25386667875625	13.6874056847249	18.5113235702637	17.3704427614362	10.3274227033173
BGIBMGA004179	32.4032712583539	8.11849368672179	17.4063605313456	11.2682443565599	16.6549877261832	16.314168867081
BGIBMGA012762	112.77965485246	204.900800471494	182.618807425146	88.6344166195993	49.6038794338084	74.524413771064
BGIBMGA001159	25.2491764595059	31.1218950672242	17.9989922358441	15.9495008240613	13.8975474575745	16.3605980094424
BGIBMGA008202	18.2556995264773	10.7956621492598	21.2696376107956	10.5676332184542	12.3882247712389	14.21049448872
BGIBMGA006796	27.8086820184147	6.98412881542641	11.5104470011991	13.6887886029827	13.6289328229094	18.7326961068375
BGIBMGA009685	17.0466510072721	6.93959930295611	22.4958079076699	12.9962487712022	5.71196187419612	22.6562403344413
BGIBMGA007017	9.7082557030869	3.95217831827031	6.71350775876906	7.60710438621186	5.77228543582572	5.24443649395641
BGIBMGA004596	59.9154479190511	140.998566840286	193.929779391642	22.8395614499826	86.4944061674218	49.0635825711721
BGIBMGA008875	20.8777540171539	3.28040092931924	9.5848973286522	2.6970565748897	9.31004181891685	5.10206175752255
BGIBMGA007642	27.9040123202152	37.9569243642351	28.5847477835692	24.050240474664	17.4063810546734	17.9285520443717
BGIBMGA009380	24.0506010950426	17.5629257546995	14.1710959608017	19.4015428084376	14.1522904996866	15.3493418099903
BGIBMGA008158	28.1371934816655	17.1729902410567	18.9629062777673	17.0236378402726	44.4836063239278	19.8317935881026
BGIBMGA006557	13.019113981287	2.73294501312868	1.53292242368706	5.34710002737643	2.93338556120196	3.9261751817374
BGIBMGA006464	28.2263143459836	15.7499132344623	25.5526490027527	18.3804089764146	14.7203829484243	23.1045747189396
BGIBMGA005449	8.39732851793013	8.34669437214761	3.85768723377379	10.5789464997586	6.12253597583006	5.3180042836633
BGIBMGA001195	66.571761477579	69.5641011339722	57.7075145215869	34.0828775721595	25.5105665659586	33.3498308909281
BGIBMGA005116	14.1837026092117	1.68775931830251	6.41014435811841	3.21505503547846	2.88662705131073	6.69298232738851
BGIBMGA004137	4.41756728841969	1.85573541758971	2.25351884459151	2.82453715034036	2.18019819991012	2.14192746478572
BGIBMGA012627	17.2894443874357	4.92510037644462	17.3713299370747	9.50182636453157	8.35690973712437	13.9218690606809
BGIBMGA002845	7.3825974216317	2.68190107845259	5.5695965023569	5.38073473110292	8.05795017729172	7.52906698794112
BGIBMGA010107	21.0971696995966	8.56195360756397	10.4037685804335	8.93114305090759	14.0766551241336	12.7116295169758
BGIBMGA008501	38.5288079842054	31.8310578066095	34.4702334181663	21.9405782826571	16.7443873212856	17.4319579387277
BGIBMGA012119	22.0286120704398	15.4054750646663	21.0821351414428	7.19527415412257	7.15196899310539	10.6374460600374
BGIBMGA013563	15.7894956770715	20.2249905900986	21.8202870605171	6.95566637161259	24.8647294377065	13.1541955608567
BGIBMGA001208	12.7445226920935	17.3636919038273	12.8924928318915	4.79267794723454	3.29063502319517	6.62550120570037
BGIBMGA000943	82.4707542802414	89.2020742937397	103.843292715516	61.495886231007	35.2087984835958	60.0955113856369
BGIBMGA008199	38.434374631303	19.8944111291309	23.6560425418788	34.525362807049	34.7692277906694	27.5726642396222
BGIBMGA004672	24.2202020182664	16.8477901632851	16.5637064567359	18.5220260772061	22.0967437894921	18.4845473884717
BGIBMGA006011	11.1848348646151	40.6077362996546	28.1923323476623	27.7323885998076	9.34431988820506	18.194135269951
BGIBMGA008399	9.42661271733662	1.86615869413376	5.04682153387137	2.84292941870049	2.77813935140648	2.77493266193006
BGIBMGA001511	47.402395378607	17.9072968479289	48.8115527538725	21.6480372388883	13.9700721670726	14.4707599555464
BGIBMGA000768	10.1430488162469	9.78766666916045	3.31791367305117	6.13306121787072	15.0874545880388	3.92439915035503
BGIBMGA004024	81.3938097631617	1.6301172650818	3.6669020406446	19.3345832128951	18.4010644082324	63.517147181927
BGIBMGA002839	20.6017526786426	6.11401583051992	11.5411822119945	11.7451576031861	18.9476822211892	14.4557487937668
BGIBMGA011316	17.1207668812168	10.8476894367261	18.1091084286107	15.9719415932982	22.6956074966114	16.4667268459666
BGIBMGA008538	46.0724955939721	133.956350951199	98.9715028434284	43.286575558409	25.6292203639398	20.6965520294443
BGIBMGA005371	65.5999109450596	0.838121700409304	0	1.42011989883998	2.36521809220808	6.03746938542665
BGIBMGA007969	52.9710510839786	29.0045172104977	24.6511986987208	20.8704465561071	48.7019907168301	32.3850964780544
BGIBMGA009933	12.6669904766036	85.2879930351294	6.29281654545403	30.054240764504	40.7125154403022	39.6372990086706
BGIBMGA014185	99.809376912144	187.369181179815	175.840594562136	86.8582626208683	49.2173556979605	82.0009730814296
BGIBMGA005288	14.0957607907308	5.41610742204586	6.46501007302384	9.72772001462171	5.31318504797426	7.21473695358555
BGIBMGA001497	3.3778855640509	0.402730073901758	0.839878686545114	2.83663839697694	4.97447305552791	4.6715064695424
BGIBMGA008294	36.3714762948359	10.6075191908946	13.3498060494637	19.1490853665722	12.8964856809459	13.1358190002377
BGIBMGA011375	21.0539868040659	18.3504810599864	17.5346264418199	16.1172965221451	12.236331714721	15.6172655623028
BGIBMGA003908	28.2534822916632	0.155857606849513	0.0558923099648477	5.05285189294156	32.4746580135622	0.374243791953786
BGIBMGA005448	16.7367808858311	7.40456616841374	14.73725699196	7.75782904465281	3.17793747323375	5.51913796939355
BGIBMGA005142	9.54061634153409	1.28385429455416	2.59214179949813	3.87991123334822	4.29312063804556	2.23818174409716
BGIBMGA012512	21.6506701966822	4.62962463083235	3.69259393516107	2.08284251829864	2.87205054053839	17.4894946482597
BGIBMGA007082	23.4050128246299	19.5068099520075	18.6129415002555	18.9300623548959	16.6001772869396	16.3574977966404
BGIBMGA005437	16.8387183488732	3.64079077480481	11.6837053870063	8.15676783893098	7.46436543238031	8.29391233252488
BGIBMGA010005	8.27721554053737	1.65613579186659	2.06218446435189	5.12905390435997	5.47427764307678	4.73153347147001
BGIBMGA002972	11.4406062395001	3.56078902964047	5.10775773315335	7.89373562527536	6.37016492209752	7.83762145306265
BGIBMGA011776	74.4949398648364	90.9494572366733	81.0685956626015	42.8876209449674	49.4632359370495	35.9559722559569
BGIBMGA011511	12.5113296439661	7.76490590022063	7.20666845869829	6.32317488291186	4.84046647661779	6.70664067170516
BGIBMGA000725	8.48594532373354	4.55917382123272	5.00639570857308	4.88545942938324	19.1218333737881	5.81347052127169
BGIBMGA000809	15.5006033182991	20.7568579720795	6.13249000926412	10.3804432860431	25.5105665659586	15.3809431056166
BGIBMGA013123	95.4350870969787	0.354499654794972	0.190691410468304	102.593916770314	0	0
BGIBMGA013743	30.9027901075931	12.4547545384633	12.8435205222081	10.2794139090319	14.6584525347254	16.2623778548045
BGIBMGA001132	32.5836263271479	22.4476794831581	20.0379557966593	28.2079654537369	27.4795029116534	25.4209491165387
BGIBMGA005139	18.1155235923323	8.33140326763481	13.6806856308734	15.0826801271014	10.1375945495321	11.9059797395447
BGIBMGA001075	21.8691906429957	5.53785947220253	7.92915500014826	10.6736083658083	9.13554072970139	7.87092011095598
BGIBMGA011921	22.7893233107961	15.7823246314721	29.1529028323943	21.4942664971248	8.58355533866372	12.308658173953
BGIBMGA005329	17.3264085994425	26.8119694187417	16.7017020689234	15.9198235171391	11.6828354935338	13.8624185262882
BGIBMGA004712	6.24063299425796	1.12996764965897	2.40625037539386	4.10361579273689	5.67084115029363	2.97899987486925
BGIBMGA012397	19.0552350467192	11.5180923341964	9.59098810047683	14.3381691324891	16.403243985212	16.3973404230008
BGIBMGA006805	28.6676681563401	48.3907807711522	29.9549610901219	21.1892845321575	15.8967922221107	32.4625950338074
BGIBMGA003862	12.4987625554927	1.87595148062709	2.37139979710778	7.84326141795124	7.80868185417151	8.05182363285267
BGIBMGA005338	12.646385735282	2.32518277515127	4.77329129038377	4.55892033666976	3.3478433813594	5.24137762169397
BGIBMGA007937	11.0738337464091	9.70626589384481	8.96337505427051	20.8508940538897	7.6120238946812	4.25120252150269
BGIBMGA009396	9.96071263407579	3.70957255349184	5.26071163677429	4.3109836597532	7.26985057579131	4.25125434963462
BGIBMGA000648	24.3961616545257	28.0828508260423	11.3049999129915	18.2326814931016	13.467507222638	8.20866713214371
BGIBMGA009187	17.1033588823543	14.3477742846378	18.689115460132	11.6376551496575	14.7071593725455	24.4869977183712
BGIBMGA006263	17.2439378659737	15.1854645292299	16.1271429910802	11.2232892940517	13.1223417947197	13.312578628169
BGIBMGA002294	24.089521239903	18.2611857351922	23.1158235915925	14.3317929288459	12.4347987783818	10.4167656463921
BGIBMGA007025	31.2300633663889	27.9142496905982	13.9384861593119	22.0724563821005	12.132060972736	17.3224895233332
BGIBMGA010372	3.43519507469774	0.395144545348318	0.369357852021373	1.09101436298556	1.54471005003476	2.0842871738193
BGIBMGA006780	5.10795389103964	3.1882305128364	1.419670628601	3.69011762525958	4.02297693315064	4.23252382290622
BGIBMGA002793	18.6053914690266	28.8075799243797	36.2143022207257	16.4791928728231	18.8599519359227	26.3091929541987
BGIBMGA005816	13.6812177612012	27.985693778106	11.8261411213176	9.080640772325	9.78087530712004	7.2353799777732
BGIBMGA010223	64.1823571481856	109.326266023381	49.3442820269526	46.9173302955012	33.7287356610325	57.5431226420218
BGIBMGA009248	19.3979132151717	3.15382451507251	3.74807255058391	5.3500784748793	4.76059254374887	7.79307660892002
BGIBMGA007414	29.6233322257078	13.4192431437761	25.7930859985606	8.25786490244714	6.73415577051702	17.2570553507137
BGIBMGA000919	13.66577790355	7.48563096278379	8.08116321153644	4.6389905176863	6.57865613448789	8.86282217907749
BGIBMGA011964	21.1501396378668	14.8323913214659	16.3884680038835	13.0279469389369	7.0139916944099	5.53482503842961
BGIBMGA009830	38.7752560027558	36.8204092669363	65.6257512611651	22.9256998140781	28.6216112691243	44.8240613257169
BGIBMGA001139	20.0722673803295	4.53894178259638	12.1052838417537	7.32889725008937	8.18060362452681	8.42601212601436
BGIBMGA005012	9.92101641113262	0.848359444999437	3.58992984837827	26.3855019369455	0.0532024328799971	0.135804837956119
BGIBMGA005144	56.6324686802154	74.0397850443212	13.5459005507663	59.8639709023503	36.443666522798	44.4459055777497
BGIBMGA008867	48.5421160116132	71.118780235679	24.5116295680533	36.7608179528292	21.9963558655459	18.2730259642742
BGIBMGA008732	34.383320651719	37.0105346120185	64.200823346144	30.6118163991253	25.9727145109941	32.8737916381435
BGIBMGA011651	37.8079541827667	27.2992981176574	30.9193586583229	24.1776827239557	19.005880270256	24.214020642747
BGIBMGA003854	25.6480986483093	12.5090472783869	18.7671270832238	23.7620602532927	22.2700351373098	18.6555472940423
BGIBMGA007816	15.6339316307651	10.275817835449	8.74792918599736	5.58174967817533	9.03586789403806	6.07914956946348
BGIBMGA012083	30.5138151121365	14.707746128037	29.0194311081797	18.6857641094633	23.21379529957	26.1729983118806
BGIBMGA005292	20.0112859650586	11.1611180955745	12.7065790172093	10.1098725906213	17.0430000736637	10.3712211943557
BGIBMGA011822	9.94258220742931	3.36141636957375	6.35411021310456	4.97802743111229	4.04631885657537	6.90857184852504
BGIBMGA002444	23.7226522843927	27.2778155426447	22.8628964761472	13.3284837021954	7.99203213219254	9.46583545964314
BGIBMGA001644	6.33191148428636	1.18832278649582	1.5132533659698	1.79777083102647	1.67675085410057	3.40659741408235
BGIBMGA005564	26.7447026149319	7.63128293707362	38.7357458329751	24.8456614256256	11.5628630327291	36.340874505926
BGIBMGA001725	22.4782857692166	8.35099901081298	19.0337269277434	8.37329742258887	18.1003543729897	10.5946635388822
BGIBMGA000540	10.5484692995206	2.44426521758634	3.56411834001541	4.38460035359164	4.1329968179486	2.81330975672075
BGIBMGA008314	7.95356362516509	1.40127411988038	1.54031107293184	3.68537265070486	3.5461191940886	2.77955625093899
BGIBMGA002605	27.7770554120036	29.9191434316783	19.2210191613627	11.9553987589953	14.8247245235807	23.1147979820896
BGIBMGA006374	12.3904532272658	5.81978061249159	7.23621072653074	4.55468797634548	4.91364474753292	5.69857763420924
BGIBMGA007318	27.9522724591294	15.2276592787376	13.1985697674133	18.3165881119132	31.7363595969366	26.5512604541499
BGIBMGA005667	15.6012683492815	15.4066021069781	16.2195398365765	5.02255361564818	6.65308795823173	10.0237656170479
BGIBMGA011438	46.8375265393288	119.234186392015	69.6328754466059	38.0627635886586	34.6943705297037	31.9080257019798
BGIBMGA012857	110.205944798421	238.649167607975	136.153667074369	93.3436455861055	78.6325698856606	111.084363188165
BGIBMGA002300	9.21998553923794	2.91834164636333	0.938066603858842	4.26343475929302	2.25979428241759	1.85869505334528
BGIBMGA006908	12.6087004986019	6.31927927150713	8.89841780185293	5.55629097262736	4.71652850139855	2.81213148933695
BGIBMGA002417	23.0692520233679	57.8989843598099	34.7708130376872	25.9443632876963	20.9123656787611	28.5127566531507
BGIBMGA003069	9.94999687908841	10.4356543746993	9.6941908094941	10.7104868068103	14.1000895077024	15.4416416139057
BGIBMGA007170	12.4746838434569	14.2070363662611	13.7221232641409	8.72679837166673	6.31787793132844	7.1772644759437
BGIBMGA000474	15.874938383411	9.30153949429668	16.667143961647	12.3840745318092	8.69184550799271	10.7236466450812
BGIBMGA004823	10.3039141825505	2.94643449223714	6.68476984368933	6.84680423068216	7.72104730876574	6.9064990696926
BGIBMGA002413	13.7690823594971	3.69624973399557	3.0544526370123	8.1645322835975	11.0734755612235	6.3028198917491
BGIBMGA007257	52.9695563100503	67.255674507702	48.1261533413892	35.0453131150305	27.8429612234177	21.3340346773198
BGIBMGA006184	43.1147551360874	16.5658513103492	24.6071743815471	29.5226413946752	31.6805640609811	28.5713376796719
BGIBMGA003366	22.7756077500216	34.8707461418101	32.6405597092994	14.4890611300566	37.4196762650548	28.9592972574755
BGIBMGA005522	11.793476277683	1.84015087985176	4.18211009370563	4.99264289626529	7.72457359121902	7.89816287650052
BGIBMGA010415	5.14766932954179	3.18102251485288	2.39341078773748	2.24467503832235	6.32082523488395	2.92476941195064
BGIBMGA000874	42.6046733449634	11.1642886675983	21.8706351324201	15.5146462865435	13.1667440340432	17.8050364429995
BGIBMGA014217	35.1529053834869	35.952734951887	38.4573095484367	26.1728637325752	21.3396374316004	18.900022983765
BGIBMGA007304	26.3396413557181	14.01031114335	22.9970581342544	15.6399301451733	10.175154755653	14.7799642281008
BGIBMGA001994	4.83031040535897	0.236147889165929	0.487787432420489	2.35276917409696	3.21214552894254	1.9619447275153
BGIBMGA013937	60.823777078007	42.344050871431	35.8299123879919	20.7384219700994	17.1189328271564	14.9943729802537
BGIBMGA006083	31.9903602624812	177.479209527059	76.6579470082582	56.3920275400955	82.5341859486896	76.760121148279
BGIBMGA010260	24.9209618309603	4.69089272939508	16.9797816467263	14.083367418415	5.3089557448076	5.80785906323957
BGIBMGA000661	14.5667549406877	3.39882844383994	3.22639021503244	6.19939544465169	8.26171587049212	5.48654405897494
BGIBMGA007130	17.1708675557827	12.1539909579706	11.4819666035049	10.74187154022	13.0640704015617	10.0244370641774
BGIBMGA007740	10.0334666784062	7.39704611572185	4.67743827505605	6.60348026519357	7.10631669302002	5.47967841624608
BGIBMGA010991	12.878150666837	3.1563342169245	6.16657670109373	3.92337873169744	6.3420123585763	6.39664179599223
BGIBMGA014220	25.4041371244574	30.8150293851751	27.0802873739077	21.2068622904673	26.6381054197026	14.5107344305617
BGIBMGA003401	18.3925952781072	6.50861366203568	10.6199860318008	14.6246787422339	19.2859883238647	12.8934471203918
BGIBMGA003474	24.0740775891455	11.6901365221263	27.59734014746	18.4686221085004	15.6936731492154	19.4900680553105
BGIBMGA001430	10.9058732469106	6.27729947587006	6.86897216257646	7.21593146695944	5.97572130023049	6.40085933824407
BGIBMGA013504	57.323996254074	68.4760395693337	71.2375436656967	34.712168202333	20.0895711706924	31.6095662778967
BGIBMGA002070	10.4462863333165	2.75928319005562	5.29461868382268	5.0800826631852	6.8570543389137	7.76278808549243
BGIBMGA009099	25.9825478772007	7.3751996170376	7.87939068864216	7.8971539983651	9.68389778991063	12.4210772422962
BGIBMGA012571	72.7923761956496	35.5850129670381	93.0846499385993	23.9966450525413	11.3380295848705	26.3574556333167
BGIBMGA002643	10.375383937389	3.06778547418725	4.11453389510456	6.01591063028954	22.9999112591278	17.016238658134
BGIBMGA010229	34.6491710691292	42.0484931448854	34.1120929953641	20.0629590405435	18.8430321225831	24.7482883330652
BGIBMGA007195	29.5076811685487	31.4349710021257	12.0467760729396	4.15041493015814	15.4709242400007	22.8964766393404
BGIBMGA004694	29.3185293661862	12.052988263029	28.240664461854	28.1106361642495	18.1517492873167	23.8628397343866
BGIBMGA012686	11.182617557763	3.24900233740575	4.20873193715741	6.29158253471404	7.79662792358148	7.21768956217962
BGIBMGA005231	27.2243486971729	11.8377563297607	10.7093658200503	13.9767693258153	11.8441916199094	12.0158988916591
BGIBMGA007138	9.61869733149328	9.33441204597359	6.58577148835013	9.35770909156754	7.40369755226559	8.19401076347186
BGIBMGA001175	19.5040110069299	7.59415358576776	13.3955633460314	13.1223317816691	10.2259840392329	12.2183815402908
BGIBMGA011539	69.6406330064761	75.0781558979519	63.9937082977678	74.3167172099817	42.8421728588618	36.6187551546842
BGIBMGA013317	11.6796722534617	1.32288895569831	1.67289486410833	1.7066960838177	4.55194961831611	3.76165454556887
BGIBMGA014593	27.4050141127911	77.1645378104464	55.7737913316693	21.0562717290051	23.4359120560764	23.536778240949
BGIBMGA000244	11.1364316835332	2.12439450413241	3.40443685812813	7.34916393181816	7.33780066462702	6.82800240252526
BGIBMGA014578	32.2918378898395	17.1143854695679	17.5816123217538	5.18924950935549	3.08668776954659	3.24433408256023
BGIBMGA012012	26.2254521590893	19.3858033768083	29.2882165754526	21.7536921267103	9.87981479722096	16.5619102381398
BGIBMGA002790	26.000018472908	22.379187376627	24.3549539547684	22.3040206347037	13.7420817031525	22.390287610301
BGIBMGA003812	12.4131415144253	7.02403967175153	2.3415131331922	9.2404928848596	11.0278235770765	10.0958790387533
BGIBMGA011774	28.180144245481	105.388784020367	38.1157781383882	13.9184981017053	23.6091578778126	30.199846863749
BGIBMGA006728	9.96646278484929	1.95130977386043	3.79156687730701	4.27459217568232	7.50145514659796	5.95245467334425
BGIBMGA007606	46.171164329812	10.7923440824571	22.3284075012632	21.7720320613482	22.1265118174131	27.9078941999824
BGIBMGA014045	7.98020124218973	3.76257305565457	4.03075230063955	6.5617303650369	4.54421027012666	7.44593336336978
BGIBMGA010382	12.2622604453159	2.89075734763705	5.53470191359224	5.63699082881008	5.28877599538166	6.85302249927299
BGIBMGA010336	6.3151069146149	1.34996832952977	1.14015631883631	2.85817711112658	3.72066183690534	3.31726772184019
BGIBMGA000788	42.2876084516035	16.896712518265	9.45259103854098	15.8323460497777	12.0400337530926	16.3303202302077
BGIBMGA012982	34.5788887748713	23.8288963361034	41.9564940136124	18.1574027372372	18.1799439895337	19.9596689042019
BGIBMGA006045	42.1733176179505	34.4692935372606	35.4472163945287	26.8548654515216	42.0805140083336	24.4447650650936
BGIBMGA006909	6.99619377538094	2.69089970523439	1.46255877145225	6.11730407277054	5.08233768019485	3.73547524433872
BGIBMGA004220	19.0001894110346	23.37010987421	12.0797990336658	15.6201229967987	25.5642730218869	11.0587070818176
BGIBMGA007942	33.964648044678	14.8729326868321	28.4051046672673	35.523897348756	22.1412464534735	33.0916246530608
BGIBMGA010670	9.64697934816686	1.8990238742393	4.04437473777792	4.2519881429898	5.46850301521085	5.58357297320118
BGIBMGA004146	63.8342676016998	12.052988263029	58.9033595144434	36.6521866941033	52.1066891560005	30.327018204709
BGIBMGA002478	25.4975403168263	17.1575824424139	24.078977139417	15.1260872737916	13.9477035332295	17.7707491238792
BGIBMGA003023	8.87636265467424	3.19154570870148	4.77631207403746	7.7189258604108	9.83691472119311	7.08553483030453
BGIBMGA011019	31.1440544354314	38.0357276674134	29.6805571823019	19.4404094940856	19.9494395982929	21.0301701776107
BGIBMGA001670	5.56969785386119	4.96738253909489	3.35810405885334	4.33918689635035	5.27260472340976	5.07730253390768
BGIBMGA012833	30.8459570221235	18.6386416438593	38.0989642770694	19.6752487840314	22.3546201866648	23.0487877642466
BGIBMGA012488	2.54066614589243	1.33561984290288	1.0405176934639	4.9224257835223	2.30338826338545	2.42681156910876
BGIBMGA007245	10.2350895022097	4.0405684713005	2.83884498868207	6.47960065588162	6.05039663137901	5.54409959528346
BGIBMGA001011	13.0657547211615	6.60545863323207	11.9477744864595	5.08783276130254	7.16672394065504	7.10899779475533
BGIBMGA003336	22.6625702659144	18.3998782850798	18.1209943881981	13.0291506668255	7.29795954924892	12.3642569240428
BGIBMGA000925	49.7317514168678	108.075128091827	58.5676885351651	33.8335676343632	34.2975394942332	31.1121339044248
BGIBMGA001117	14.7314472221691	16.7667807025305	17.107473962904	13.1635272207326	6.86175305321989	5.76681275456181
BGIBMGA011695	4.7688338764073	1.65149118027081	1.69360864874253	5.0974869979996	3.74754583634541	4.51051732588746
BGIBMGA007665	14.6108952809075	9.61674595454444	13.7522525546241	9.12502573297179	8.35043095448727	10.3379488062128
BGIBMGA012532	12.1957063068777	16.3258713972586	9.67211842604808	9.78447089864693	10.2460472273112	9.48902292166977
BGIBMGA001711	41.3298935955299	57.0842916346236	51.6879662041586	13.9980429473157	39.3287901225195	29.9464337968946
BGIBMGA006459	76.0922972498524	40.4856785245334	32.0850521921285	31.3409537674762	63.6673968996574	62.7066264740344
BGIBMGA006641	41.2946071620046	46.0816574521389	26.8688632033805	22.7404129661688	15.4249937375564	21.6051811429321
BGIBMGA010493	11.5754113948253	6.55292842983456	6.6187571440511	5.9830188280463	6.02009458727315	4.2733078617096
BGIBMGA010868	25.0818195507911	14.8528325620896	20.6076371856795	15.9765500120771	10.1897730475925	15.4956013121715
BGIBMGA009288	13.9431217345342	5.35266565381762	6.76939492090789	4.66022967748465	8.79813240621249	5.02488593731966
BGIBMGA002455	83.2964534247878	162.544780396226	100.922529502565	59.6785291451197	19.2532577856291	35.4260585704179
BGIBMGA011136	14.127078500844	3.29769758876474	3.57889639166913	4.22014190098479	3.83678921152017	3.40352274154451
BGIBMGA000316	18.9880087376936	9.64239061042323	9.20239838905106	9.49983861791751	5.81531194836906	9.42933390651733
BGIBMGA004482	22.404493192432	8.05066009935146	3.51396232725562	8.23922488891867	7.40001167562158	6.90398852840954
BGIBMGA008884	10.0056429825293	3.59535161255128	3.00599005229127	7.23728603446325	6.05875955941517	5.77185993681453
BGIBMGA001406	16.2753527257408	6.04877322257372	9.56347384256197	7.01581229876084	7.02601556067991	9.38860766062253
BGIBMGA010626	11.0307884249046	5.58737772494688	6.05996221005806	9.64432682053915	11.9540720214856	7.85347776481915
BGIBMGA003402	54.7253084238894	47.4586412856768	47.8969150243763	22.5160009961079	26.7860948942565	17.0935851974892
BGIBMGA007622	5.04090348176298	7.08815631012329	5.80044407800997	3.30854416040624	7.16704460805285	5.37342554480566
BGIBMGA000936	36.7901233101777	25.5999393569797	49.6887332420267	11.8932058082683	13.6127813188098	9.66744047450369
BGIBMGA011427	30.7229801677975	8.05647110212993	7.98495190360962	21.6695347932467	19.9608994533641	15.2323789005752
BGIBMGA006816	3.94915925346927	2.2159835951702	1.28438556521664	4.77175701151605	3.27679823823258	4.75159282122419
BGIBMGA014008	7.11041621288319	0.691967160051748	1.02954727313099	1.22236704647708	1.62037800663255	1.00753255390816
BGIBMGA004145	54.9156673548463	7.04986105950755	34.7418162166405	22.5227443327345	26.3127856403598	15.8359259890885
BGIBMGA008090	31.7512403978929	47.729833521595	27.6551084810796	42.731665959713	19.480796286732	21.1536200077442
BGIBMGA009558	6.5064017208797	1.27984413374191	1.52183681528728	2.50870211935912	5.09450956756848	3.50986018295854
BGIBMGA005590	28.5346114686946	13.2937370548114	27.7138183213935	19.1312426764315	9.83740802216704	18.6559307270035
BGIBMGA007712	41.7779478919644	69.636283864151	62.8186775633624	46.5812916483617	27.9517691081556	26.7951392478299
BGIBMGA011770	18.1021473409955	29.5436032476325	24.666984530848	14.9348783955968	17.449015385032	14.3052938853686
BGIBMGA005492	17.661527121742	25.7806817918136	27.8935504553981	14.7453382356429	25.9245311349802	17.9196733323754
BGIBMGA009494	48.9164768034765	31.182028624297	1.63908908998037	52.1638760369969	21.0677150853703	24.1450320606589
BGIBMGA002649	6.83448420017176	3.9309392647477	5.67943083109053	5.21788166912869	5.40647800063487	4.90688249670019
BGIBMGA013583	16.9070541184831	7.61795665944845	9.55530590008748	5.20480836710769	4.95350807105992	6.23788099054622
BGIBMGA010851	23.3435197614446	11.7783223106544	10.3770891412484	10.8656305075051	10.532512737688	11.7550677386878
BGIBMGA004310	6.06755739526001	0.61907382063776	1.14174982871588	2.51751234058509	4.3854642733933	3.23089294604967
BGIBMGA001386	23.7231547339265	12.4975656989604	24.8711616669808	17.9870213526024	12.894685286072	16.1313389668386
BGIBMGA003374	14.7413830774484	3.40716900813979	3.56647975843606	7.68190833564357	16.6316766745808	26.902346606661
BGIBMGA003930	44.9879514643372	7.77511419039956	3.12417740881232	5.22206783526805	18.5050741929233	2.58674206459249
BGIBMGA003729	23.5277619408026	13.8543859653839	24.4717188879786	20.2783859902835	38.9590717664911	37.9267608074036
BGIBMGA008168	7.39386540923599	5.49640967758967	4.33525766822134	5.47540506513461	3.11529549012133	3.91118319891583
BGIBMGA009134	15.2702229174874	5.73951822049002	6.92946352961012	6.46718093614588	14.0375604384111	9.95343277365626
BGIBMGA002804	24.5972056653845	23.3184233156897	14.256349880352	15.1690591126376	18.9155053230545	13.8129981393852
BGIBMGA007789	15.6568108394491	3.04049161427224	7.94903868736952	9.92697193662898	6.78128984664722	10.8334441620185
BGIBMGA006359	10.6458177013731	4.88212903132557	9.97708745868197	3.62244393924817	4.40379694110259	9.15351400393996
BGIBMGA008193	36.4293593072304	62.6297681262458	36.7672349905469	28.4107868707168	26.5869617797121	34.2535710340149
BGIBMGA003997	13.9254163803445	6.91102794759165	14.5565210881353	12.5550051637284	15.8823849910645	14.8441989221411
BGIBMGA007419	14.6168080091882	6.01626239275134	6.53854622379944	7.71831548415373	20.3997909211655	11.0926114090479
BGIBMGA011220	6.79180512579915	3.81900458808792	2.21588246594814	3.03674214760647	3.51173938487088	1.71725790611706
BGIBMGA004500	9.06530272334755	5.40284426362812	8.09240380559684	4.55143178983023	8.1892420655242	7.10549459274454
BGIBMGA004538	18.5819083961258	4.57857021679999	9.9778661399584	20.7011676855579	3.58914897573011	2.72501323838212
BGIBMGA010463	12.4961305371326	1.97374261949165	5.43595426872091	3.52714786519746	5.12439328399168	5.08688286646937
BGIBMGA009465	19.6900038509407	7.92014022329775	9.85909581370759	6.73807806130795	6.72870448414046	18.7190564562573
BGIBMGA007503	13.0270738679972	4.88338067713013	6.90655930964716	5.20638797510985	12.8907718762735	6.75228935710246
BGIBMGA005681	23.1988711127599	12.4449553610137	31.3105993968932	7.38039005421526	16.3157011099356	12.8236815866224
BGIBMGA006654	4.31325174441973	1.47997784129159	1.71998063509814	3.9008447549743	4.2152376286349	3.26853446191473
BGIBMGA011662	14.0393506615241	3.77647082912341	5.95032473586294	6.98334617360489	9.14688077529437	8.92522201205576
BGIBMGA002686	40.074766207543	43.1191411099912	54.1509889839711	26.7795942989703	20.0012423310567	22.0118602140706
BGIBMGA008783	11.5644931573436	11.8892248355422	12.5001328661057	10.8967189085719	12.270027940692	10.7645938528012
BGIBMGA001383	23.8416441563163	22.0296214051161	19.178107567098	21.7441439524905	17.7216260738312	9.36343291241238
BGIBMGA003465	18.304230029688	8.16492753301967	5.27046453191106	12.7740548405978	10.1493651929083	12.1834462851536
BGIBMGA014278	36.8461773324888	74.1180512018734	31.0703173472122	2.50641940587472	19.1053160861941	13.4371342444359
BGIBMGA003910	13.7776115672129	5.10686678027691	9.78841298540223	7.83256064335849	4.84535111723564	8.42170039620679
BGIBMGA000138	22.8145395844171	22.7937560296799	33.4109805147933	5.93739913619844	10.835133111348	10.9114198051902
BGIBMGA009118	47.949201838436	44.7390581288705	40.6592871812079	24.5937487339785	13.5479845039554	13.121790807148
BGIBMGA002538	50.8204115293603	18.5125238890236	15.257596566931	16.4359744938797	16.4978514318774	14.94734187025
BGIBMGA009731	50.8204115293603	62.3579752051323	84.2079566251231	51.4908263441076	25.5105665659586	33.0141290003783
BGIBMGA013499	19.0719297200071	8.93817107145973	12.4570770838508	14.119183075141	11.4080960598332	12.5359055345239
BGIBMGA011013	16.6585639507902	0.854148774545365	1.22522984993808	6.75395605432557	4.92132977059831	7.39205159146514
BGIBMGA012095	13.6713255040411	2.39502028489915	2.7023344953602	6.75531993882766	6.42915732518504	5.40023513688404
BGIBMGA007507	3.6429403732249	0.396923634146242	0.711706641739215	2.65855248216759	2.49285346985476	2.6350113909583
BGIBMGA007768	22.1532735261818	2.17711044541624	5.24451298005236	5.33288480336637	6.27746925968615	4.20485433263259
BGIBMGA006167	33.8502019480057	1.88026616903253	46.836861473583	24.7032696643012	11.2246492890218	11.2871927653262
BGIBMGA014036	11.6564056294786	10.1603702713137	10.2075063272992	10.1016297267072	10.4712793893329	8.07253138016018
BGIBMGA010437	22.1532735261818	21.1085056229488	20.4179583009806	11.9568890854425	11.4196515255993	10.4553134757351
BGIBMGA010476	17.1306690020272	2.12269226494641	1.69306179415786	3.6463159507867	5.7837721768975	2.24091728056538
BGIBMGA011601	10.3662066936114	0.777373321632708	0.669059789063239	1.08009364787694	1.472968831204	0.533320391482054
BGIBMGA000990	28.9968805793804	20.937407446602	14.7048634051847	12.0851715377571	7.80220077103201	6.04191523917144
BGIBMGA002559	55.3528553302497	42.225106908309	50.8016972072599	41.9000770416293	30.7133794840159	25.133425185949
BGIBMGA008982	19.7040609138126	7.15557968308632	6.74163356540871	6.93031813864813	8.00565789189333	10.7259848382446
BGIBMGA000572	19.4193883606394	15.1917872898595	12.7869184686246	9.8284131332217	8.56257442607407	8.74275080647595
BGIBMGA004646	25.1927200354241	8.36108194822735	15.361825156825	11.7200405585346	8.19708895662934	14.7314943691599
BGIBMGA003155	22.9840432104006	16.5934975401975	20.1965713585855	14.4525407567972	8.17735969374563	13.4399660956993
BGIBMGA005939	38.48245766879	44.5352387425224	28.1943373496072	32.4608140179799	20.010582031096	15.9311118776658
BGIBMGA014414	26.4706251056787	16.3058622862181	29.3604426738129	15.6078367363014	18.8100063603429	19.3019788647557
BGIBMGA011986	15.9327953017038	24.5880960565792	8.48413326803552	17.0733576714251	10.3014097371109	8.06228054666157
BGIBMGA014402	32.802813856449	21.1990793567393	12.81446278347	23.3779580837273	19.3079974401177	25.6217573330557
BGIBMGA013573	4.6776552411625	0.648955060712724	1.06906973586156	0.986198799071039	1.05876720464438	0.986089363207453
BGIBMGA004784	20.902905501235	13.6842197572736	11.3095777877743	6.61049796520174	10.8691636997819	8.26900568888366
BGIBMGA002685	66.5264084527281	49.7547355497839	51.0381746290206	36.0256015937726	29.1840881514566	25.3527714421173
BGIBMGA006678	8.12883778747899	1.57289729532197	3.11816804918259	3.85695124822776	6.58337201702158	4.41336960521063
BGIBMGA006669	4.39756798339027	0.793546821124863	1.17258578578818	2.61952417723095	2.64414121995129	3.27141717662405
BGIBMGA001852	2.46248180532751	0.610323065732296	0.570210797426395	1.72083880309241	2.10007033027435	1.29838325926283
BGIBMGA003897	9.73162302604374	1.69760398070831	0.958828641368796	4.12768182803677	2.3654163834633	3.99984033982533
BGIBMGA010741	17.5145859741261	9.92073292412453	8.20053866458821	6.95106568281781	8.4314584412914	7.49597629053198
BGIBMGA002974	18.9173560178204	14.7283655204977	11.1718111917838	9.17618434406053	7.23869623381892	9.78514775026078
BGIBMGA001772	13.0392501258478	11.5206796331161	12.2409448316073	12.9880492451636	32.7533141714358	25.3010053796896
BGIBMGA013662	38.8116646938382	26.737262696156	13.3322839656995	25.8735178001329	34.8524641816618	26.0881306240837
BGIBMGA005022	10.8205295546957	1.41985463831494	2.82592689701851	5.4451560623846	3.80655050853309	4.91513378071242
BGIBMGA009282	27.0159626790442	23.8696434228614	11.5686122350771	7.28809244816439	16.0066300021701	13.903279172976
BGIBMGA006109	42.9293038613843	24.2943044676679	16.4113795134284	24.0126002686666	17.0070443773057	16.3926577621424
BGIBMGA008020	30.4148573482871	13.3427914350875	19.5940701693741	20.6525259532039	33.2296309881306	16.6600631222527
BGIBMGA012904	30.8705106418944	55.4572886933752	35.5500211515742	13.653362473117	7.35697987108169	11.3002001900053
BGIBMGA013053	8.55911354245669	7.75371363338161	5.27163730995555	6.50217306123078	8.39755929533632	6.53663611699137
BGIBMGA006608	15.464214524176	25.7793745213004	12.4439561705601	10.3396984829799	8.37588958544607	10.832707734077
BGIBMGA012985	30.8946169285115	45.4026099231395	23.5453709978232	24.0235169954893	18.0300244902264	20.3189054263029
BGIBMGA009012	75.3942027796702	70.9909950905013	119.558265976183	27.1490444514014	17.0850583423392	24.2949456134403
BGIBMGA004055	17.2284446603439	16.6012857207758	11.4582750667558	9.30580454466274	12.4076550174054	13.1055939220043
BGIBMGA000991	16.7031872011871	8.01082756506198	9.80432910407768	6.3634071727289	5.59988046569823	8.51480692506237
BGIBMGA002013	15.9262947732249	5.18558797362877	8.02899531750848	10.1400964249729	12.7552832829793	10.4744745027066
BGIBMGA006251	122.656240343046	10.5238778117492	79.253627102991	87.375526253553	43.4060386346161	51.8355580497185
BGIBMGA013997	3.67694322281166	0.817014640648277	3.06334872548277	2.23552923493902	2.37413773857691	3.29234068787264
BGIBMGA012203	56.1199305793309	9.16357326846728	65.2791554466153	24.5281941705807	17.2982608906158	37.3167200223508
BGIBMGA009382	15.0339630542795	6.83371261151555	7.70883147786729	7.5938631581456	8.89359201382043	13.8202395538751
BGIBMGA003255	21.7912496398466	5.77004757272667	3.7762985168803	5.81720390476951	6.37764164148965	6.52338779910935
BGIBMGA013075	19.9355471157721	7.96201049492064	4.40121342993268	6.88706321744002	3.22761426138649	3.69690947769434
BGIBMGA008210	17.1618731642449	15.3447707718395	18.4698251853586	12.1635059402744	11.3082553475153	13.5891380254816
BGIBMGA013396	18.2344902370102	3.43025893646474	11.9394956777588	6.50972817914684	8.54148434128078	10.8530699666598
BGIBMGA002483	5.05823630104061	1.19783567567564	1.24049780704644	2.66885814549178	7.85062017540646	3.4944869242496
BGIBMGA007384	13.2432412809412	11.6120252777963	15.7818071707573	9.27488387915555	14.5596892108154	11.7177861103449
BGIBMGA002651	23.2702668222253	21.1788222336082	10.1142724112388	10.1704929669494	20.9915519171317	9.17859631466086
BGIBMGA001609	16.7240110632009	9.31817265098651	14.3382711879432	9.42294751768278	12.0481115198572	13.5941944140913
BGIBMGA006158	29.5277641795531	37.9997848147134	48.0958408366603	21.4438104724837	18.6459050173007	28.0206533684671
BGIBMGA005282	28.794805494245	36.2230764287841	34.3487974686098	14.2958736483225	18.9067674194516	39.9485341325989
BGIBMGA005687	32.3511360532952	31.7651463585407	42.0007328140626	9.22681884871809	4.57360755166589	5.53463328977074
BGIBMGA008688	19.0935776202249	2.21729501065157	7.01870318813291	6.17015301330899	6.85897308613038	9.93158289401888
BGIBMGA012663	20.392133277016	8.2427866836584	14.1591974755281	15.232127338137	8.99616956985946	17.933536267327
BGIBMGA009980	61.3308856892073	54.6493445107794	30.5019578835437	28.754200406285	21.0655436037082	21.0483781171584
BGIBMGA009517	9.82485062011573	1.79917179169001	4.1308758214311	1.71758676114554	3.96280645684794	2.47618586617966
BGIBMGA013631	21.580798589769	10.0065584376217	19.1384833779098	20.0104006815423	19.3716601730809	15.3219811294021
BGIBMGA000374	11.9573609964054	7.66034365161401	6.31061441043108	8.13276367549011	10.1664331944339	11.3836644983632
BGIBMGA011809	33.4905339110939	9.97747368661532	15.0923152003005	6.58440653511948	8.89164975742955	14.8610501618163
BGIBMGA009316	4.41050200687083	0.908913869015304	1.21167197864778	2.88261058810437	4.00083748875963	3.99725090575339
BGIBMGA010987	15.058243792115	5.22820852827286	3.51996420741306	2.44043365451773	0.28556604364879	0.0404965297263426
BGIBMGA010577	22.855561811311	19.3156863189568	21.2792055989246	20.3441278841512	16.2802476090448	23.1903204415808
BGIBMGA012145	8.4091217985012	5.05998092174332	6.34078922733285	8.45164857196423	6.25730878032947	6.89408846938767
BGIBMGA005322	44.3221115788406	28.8672398454314	3.86861248198681	24.7610850207132	8.73842611651621	3.35785590128701
BGIBMGA012046	12.6534734949056	5.10445954041529	17.5791012243383	7.3734237902231	11.9505335490374	12.7703315380571
BGIBMGA010650	6.96380398938381	2.95047108522065	3.10668089554612	4.69083354085581	6.8426780111816	5.16274508830692
BGIBMGA001645	29.4937580726844	12.8949249431671	29.6048414752042	20.1035723179535	8.53478513787586	17.6362386958222
BGIBMGA013594	15.1079137396801	11.2017885269394	14.7618853459701	7.10755300029592	10.0889246306051	12.9582793952209
BGIBMGA003216	28.2609327115492	60.1797611860778	76.2900406120897	31.9005095721401	77.4331331454362	47.5540874864246
BGIBMGA005358	6.19507665171837	1.79254356816543	3.28444167557956	4.1193377205081	4.7029549517414	8.2049545216576
BGIBMGA005151	11.8311301144503	2.24656290109713	4.80508503833889	8.21589779936875	5.54741610236082	3.46784484141793
BGIBMGA001950	34.3680418920977	22.9889970103032	36.8050861118522	20.6119385144994	19.9026402949936	16.4667268459666
BGIBMGA002802	25.1526363374343	8.6690262585824	5.52223075110104	9.87632911350984	8.28892225960169	6.29957373459118
BGIBMGA001423	3.93164976280408	0.588385521715915	0.978280786248637	2.28395614499826	3.47185225453874	3.15745132166138
BGIBMGA006044	6.82652886897831	2.49212043280951	4.17986429007664	3.52500994068225	6.22475297200188	7.41502554228983
BGIBMGA006022	20.4869264963014	15.4700725644032	25.8170613193299	17.2987440151737	12.0977944539598	29.5382522803937
BGIBMGA007173	12.8831887853565	17.7864599894456	11.7901068501537	9.83565374993985	5.49903622896676	10.2725978290589
BGIBMGA008327	16.6994274801784	20.4723550644096	16.1815282597389	17.0289083163841	6.43123526872906	9.12022686273933
BGIBMGA008442	6.58178508485315	1.93708739941538	6.75275662518822	3.91830423915815	7.58536779951261	5.04793951937665
BGIBMGA003661	28.4031155633089	355.757556795857	87.0044938601191	87.2355730690645	66.8395131172607	39.2110914924483
BGIBMGA002481	10.5378580347915	3.94286584136322	6.31107423369036	8.55471162466105	7.463197665573	7.41818878040311
BGIBMGA004821	12.0615970200353	12.5758347858545	8.79270257036043	13.7736499534066	18.8708300624899	11.0017421579839
BGIBMGA005900	52.8297949477546	94.0133084516265	92.584493610571	43.6024146273835	60.3750075394354	48.4770458510805
BGIBMGA003891	8.68911101114385	0.396479877073324	1.08769376892118	1.57536765532501	1.8181873100738	2.99887459605074
BGIBMGA007360	25.7329348656725	10.2470030509791	8.04630791923912	28.2890659327554	25.5105665659586	11.3833502581904
BGIBMGA013430	13.5506192174296	4.37256778324295	6.3055729176809	5.84831194704101	11.8582564997852	11.0578448716911
BGIBMGA005040	24.4582384017383	12.3524413875763	16.853093661823	14.5844549486768	10.2200716987847	14.3584093347735
BGIBMGA007005	20.5092519931243	41.3379831833574	40.5219247245146	13.2906950324248	15.3462001998345	20.5756118117925
BGIBMGA010687	22.5015793295992	17.8212040746215	39.7902145409177	20.0959138142133	18.0760585953078	19.9076311959874
BGIBMGA005930	24.9226353334168	26.1465932098304	20.9893311357866	16.9650399307624	9.84901620584478	9.54795395801084
BGIBMGA010351	72.2527776638506	80.1136696932526	47.4664160442755	23.0176681218403	19.4254772933446	35.6458628262772
BGIBMGA003562	66.1811156752917	42.6918869988802	42.1700433435621	12.7942062482886	17.5787097345261	22.6181626195935
BGIBMGA006495	5.43141570024808	3.35405569940153	3.1925687451921	3.97819656351594	4.9085848771741	3.0538293423429
[truncated: 9,244 more rows]
