# Supplementary material for: Identification of Genes that Control Silk Yield by RNA Sequencing Analysis of Silkworm (Bombyx mori) Strains of Variable Silk Yield
Source: Int J Mol Sci. 2018 Nov 22;19(12):3718. doi: 10.3390/ijms19123718 (PMC6321331; doi:10.3390/ijms19123718)
Supplement: Supplementary file 1 [file ijms-19-03718-s001.zip › Figure and Table/Table S/Table S2.xlsx]

## Sheet: Sheet1
Table S2 New transcripts statistics
Sample	Number	AverageBlockNumber	AverageLen
Sample10-710_505	981	3.6463	1133.03
Sample19-200_506	949	3.6038	1280.07
Sample19-460_504	842	3.5974	1047.89
Sample872B_506	905	3.5735	1147.5
Sample_aut507	919	3.5027	1144.45
Sample_sum506	895	3.5799	1096.69
