# Supplementary material for: Identification of Genes that Control Silk Yield by RNA Sequencing Analysis of Silkworm (Bombyx mori) Strains of Variable Silk Yield
Source: Int J Mol Sci. 2018 Nov 22;19(12):3718. doi: 10.3390/ijms19123718 (PMC6321331; doi:10.3390/ijms19123718)
Supplement: Supplementary file 1 [file ijms-19-03718-s001.zip › Figure and Table/Table S/Table S3.xlsx]

## Sheet: Sheet1
group	Total	UP	Down
Sample10-710_505-VS-Sample872B_506	261	145	116
Sample10-710_505-VS-Sample_aut507	125	65	60
Sample10-710_505-VS-Sample_sum506	230	123	107
Sample19-200_506-VS-Sample872B_506	52	21	31
Sample19-200_506-VS-Sample_aut507	10	1	9
Sample19-200_506-VS-Sample_sum506	8	2	6
Sample19-460_504-VS-Sample872B_506	110	64	46
Sample19-460_504-VS-Sample_aut507	22	9	13
Sample19-460_504-VS-Sample_sum506	84	51	33
